# Supplementary material for: Synthesis, Spectral Characterization and Crystals Structure of some Arsane Derivatives of Gold (I) Complexes: A Comparative Density Functional Theory Study
Source: PLoS One. 2015 Mar 23;10(3):e0119620. doi: 10.1371/journal.pone.0119620 (PMC4370652; doi:10.1371/journal.pone.0119620)
Supplement: S1 Data — (CIF) [file pone.0119620.s001.cif]

_publ_section_title
;
Synthesis, spectral characterization and crystals structure
of some arsane derivatives of Gold (I) complexes:
A comparative density functional theory (DFT) study
;

_publ_section_abstract
;
A series of complexes of the type LAuCl where L = tris(p-tolylarsane),
tris(m-tolylarsane), bis(diphenylarsano)ethane,
and tris(naphthyl)arsane have been synthesized.
All of the new complexes, 1-4, have been fully characterized
by means of 1H NMR and 13C NMR spectroscopy and single
crystal X-ray crystallography. The structures of complexes
1-4 have been determined from X-ray diffraction data.
The linear molecules have an average bond distance between
gold-arsenic and gold-chlorine of 2.3390� and 2.2846�, respectively.
Aurophilic interaction was prominent in complex 1 and 3,
whereas complex 2 and 4 do not show any such interaction.
The intermolecular gold interaction bond length was affected
by the electronegativity of the molecule. The calculated
geometric parameters obtained by density functional theory
(DFT) using Becke�s three parameters hybrid exchange function
in combination with the correlation function of Lee, Yang and
Parr (B3LYP) are in good agreement with the experimental results.
; 

data_publication_text
_publ_requested_journal          PLOSONE
_publ_contact_author_name        'Omar bin Shawkataly'
_publ_contact_author_address     
;Chemical Sciences Programme
School of Distance Education
Universiti Sains Malaysia
11800 USM, Penang
Malaysia
;
_publ_contact_author_email       omarsa@usm.my
_publ_contact_author_phone       (6)04-6533936
_publ_contact_author_fax         (6)04-6576000
loop_
_publ_author_name
_publ_author_address
'Shawkataly, Omar bin'
;Chemical Sciences Programme
School of Distance Education
Universiti Sains Malaysia
11800 USM, Penang
Malaysia
;
'Tariq, Abu'
;Chemical Sciences Programme
School of Distance Education
Universiti Sains Malaysia
11800 USM, Penang
Malaysia
;
'Khan, Imthyaz Ahmed'
;Department of Chemistry
Gokhale Centenary College
Ankola 581314, 
NK, Karnataka
India
;
'Goh, Chin-Ping'
;Chemical Sciences Programme
School of Distance Education
Universiti Sains Malaysia
11800 USM, Penang
Malaysia
;
'Rosli, Mohd Mustaqim'
;X-ray Crystallography Unit
School of Physics
Universiti Sains Malaysia
11800 USM, Penang
Malaysia
;
'Fun, Hoong-Kun'
;X-ray Crystallography Unit
School of Physics
Universiti Sains Malaysia
11800 USM, Penang
Malaysia
;

# start Validation Reply Form
_vrf_PUBL024_GLOBAL
;
PROBLEM: The number of authors is greater than 5.
RESPONSE: The design of experiment and synthesis and spectral
characterization work was conducted by the visiting
scholar Tariq with Khan assistance. The crystal structures solving and
refinement were carried out by both Goh and Rosli. Final
verification and justification of work were confirmed 
by both Shawkataly and Fun.  
;
_vrf_PLAT971_I
;
PROBLEM: Large Calcd. Non-Metal Positive Residual Density       6.15 eA-3  
RESPONSE: The alert was mainly due to there is q peak that not assigned 
to any element. However, when observed closely the electron
density appears to be around phenyl ring and also near to the metal centres.
Thus,such residual density is likely not from unaccounted atom types.
;
# end Validation Reply Form
data_mo_at10a_0m 
 
_audit_creation_method            SHELXL-97 
_chemical_name_systematic 
; 
Chlorido[tris(<i>p</i>-tolylarsane)gold(I) 
; 
_chemical_name_common             ? 
_chemical_melting_point           ? 
_chemical_formula_moiety          'C21 H21 As Au Cl'
_chemical_formula_sum 
 'C21 H21 As Au Cl' 
_chemical_formula_weight          580.71 
 
loop_ 
 _atom_type_symbol 
 _atom_type_description 
 _atom_type_scat_dispersion_real 
 _atom_type_scat_dispersion_imag 
 _atom_type_scat_source 
 'C'  'C'   0.0033   0.0016 
 'International Tables Vol C Tables 4.2.6.8 and 6.1.1.4' 
 'H'  'H'   0.0000   0.0000 
 'International Tables Vol C Tables 4.2.6.8 and 6.1.1.4' 
 'Cl'  'Cl'   0.1484   0.1585 
 'International Tables Vol C Tables 4.2.6.8 and 6.1.1.4' 
 'As'  'As'   0.0499   2.0058 
 'International Tables Vol C Tables 4.2.6.8 and 6.1.1.4' 
 'Au'  'Au'  -2.0133   8.8022 
 'International Tables Vol C Tables 4.2.6.8 and 6.1.1.4' 
 
_symmetry_cell_setting                              Monoclinic
_symmetry_space_group_name_Hall                   'P 2yb'
_symmetry_space_group_name_H-M                    'P 21'
 
loop_ 
 _symmetry_equiv_pos_as_xyz 
 'x, y, z' 
 '-x, y+1/2, -z' 
 
_cell_length_a                    12.9884(9) 
_cell_length_b                    17.0042(12) 
_cell_length_c                    13.3251(9) 
_cell_angle_alpha                 90.00 
_cell_angle_beta                  90.318(2) 
_cell_angle_gamma                 90.00 
_cell_volume                      2942.9(4) 
_cell_formula_units_Z             6 
_cell_measurement_temperature     100.0(1)
_cell_measurement_reflns_used    9979
_cell_measurement_theta_min        2.87
_cell_measurement_theta_max       32.21
_exptl_crystal_description       'block'
_exptl_crystal_colour            'colourless'
_exptl_crystal_size_max           0.43 
_exptl_crystal_size_mid           0.23 
_exptl_crystal_size_min           0.23 
_exptl_crystal_density_meas       ? 
_exptl_crystal_density_diffrn     1.966 
_exptl_crystal_density_method     'not measured' 
_exptl_crystal_F_000              1656 
_exptl_absorpt_coefficient_mu     9.308 
_exptl_absorpt_correction_type    'multi-scan' 
_exptl_absorpt_correction_T_min   0.1077 
_exptl_absorpt_correction_T_max   0.2265 
_exptl_absorpt_process_details    '(<i>SADABS</i>; Bruker, 2009)' 
_exptl_special_details 
; 
?
; 
_diffrn_ambient_temperature       100.0(1)
_diffrn_radiation_wavelength      0.71073 
_diffrn_radiation_type            MoK\a 
_diffrn_radiation_source          'fine-focus sealed tube' 
_diffrn_radiation_monochromator   graphite 
_diffrn_measurement_device_type   
;
Bruker SMART APEXII DUO CCD area-detector diffractometer 
;
_diffrn_measurement_method        '\f and \w scans'  
_diffrn_detector_area_resol_mean  ? 
_diffrn_standards_number          0 
_diffrn_standards_interval_count  . 
_diffrn_standards_interval_time   . 
_diffrn_standards_decay_%         ? 
_diffrn_reflns_number             33215 
_diffrn_reflns_av_R_equivalents   0.0464 
_diffrn_reflns_av_sigmaI/netI     0.0504 
_diffrn_reflns_limit_h_min        -15 
_diffrn_reflns_limit_h_max        15 
_diffrn_reflns_limit_k_min        -20 
_diffrn_reflns_limit_k_max        20 
_diffrn_reflns_limit_l_min        -15 
_diffrn_reflns_limit_l_max        15 
_diffrn_reflns_theta_min          2.18 
_diffrn_reflns_theta_max          25.00 
_reflns_number_total              10193 
_reflns_number_gt                 9939 
_reflns_threshold_expression      I>2\s(I) 
 
_computing_data_collection        'APEX2 (Bruker, 2009)' 
_computing_cell_refinement        'SAINT (Bruker, 2009)' 
_computing_data_reduction         'SAINT'
_computing_structure_solution     'SHELXTL (Sheldrick, 2008)' 
_computing_structure_refinement   'SHELXTL'
_computing_molecular_graphics     'SHELXTL'
_computing_publication_material
;
SHELXTL (Sheldrick, 2008), PLATON (Spek, 2009)
; 
 
_refine_special_details 
; 
 Refinement of F^2^ against ALL reflections.  The weighted R-factor wR and 
 goodness of fit S are based on F^2^, conventional R-factors R are based 
 on F, with F set to zero for negative F^2^. The threshold expression of 
 F^2^ > 2sigma(F^2^) is used only for calculating R-factors(gt) etc. and is 
 not relevant to the choice of reflections for refinement.  R-factors based 
 on F^2^ are statistically about twice as large as those based on F, and R- 
 factors based on ALL data will be even larger. 
; 
 
_refine_ls_structure_factor_coef  Fsqd  
_refine_ls_matrix_type            full 
_refine_ls_weighting_scheme       calc  
_refine_ls_weighting_details 
 'calc w=1/[\s^2^(Fo^2^)+(0.0488P)^2^+27.7824P] where P=(Fo^2^+2Fc^2^)/3' 
_atom_sites_solution_primary      direct 
_atom_sites_solution_secondary    difmap 
_atom_sites_solution_hydrogens    geom 
_refine_ls_hydrogen_treatment     mixed 
_refine_ls_extinction_method      none 
_refine_ls_extinction_coef        ? 
_refine_ls_abs_structure_details 
 'Flack H D (1983), Acta Cryst. A39, 876-881' 
_refine_ls_abs_structure_Flack    0.019(9) 
_refine_ls_number_reflns          10193 
_refine_ls_number_parameters      634 
_refine_ls_number_restraints      7 
_refine_ls_R_factor_all           0.0437 
_refine_ls_R_factor_gt            0.0427 
_refine_ls_wR_factor_ref          0.1086 
_refine_ls_wR_factor_gt           0.1079 
_refine_ls_goodness_of_fit_ref    1.012 
_refine_ls_restrained_S_all       1.013 
_refine_ls_shift/su_max           0.000 
_refine_ls_shift/su_mean          0.000 
 
loop_ 
 _atom_site_label 
 _atom_site_type_symbol 
 _atom_site_fract_x 
 _atom_site_fract_y 
 _atom_site_fract_z 
 _atom_site_U_iso_or_equiv 
 _atom_site_adp_type 
 _atom_site_occupancy 
 _atom_site_symmetry_multiplicity 
 _atom_site_calc_flag 
 _atom_site_refinement_flags 
 _atom_site_disorder_assembly 
 _atom_site_disorder_group 
Au1A Au 0.20304(3) 0.80996(3) 0.91733(3) 0.03376(11) Uani 1 1 d . . . 
As1A As 0.23758(9) 0.89715(7) 0.78662(8) 0.0313(2) Uani 1 1 d . . . 
Cl1A Cl 0.1633(3) 0.72388(19) 1.0424(2) 0.0452(7) Uani 1 1 d . . . 
C1A C 0.1186(8) 0.9602(6) 0.7528(8) 0.029(2) Uani 1 1 d . . . 
C2A C 0.0444(9) 0.9727(7) 0.8252(8) 0.033(2) Uani 1 1 d . . . 
H2AA H 0.0511 0.9488 0.8877 0.040 Uiso 1 1 calc R . . 
C3A C -0.0378(9) 1.0195(7) 0.8059(9) 0.037(3) Uani 1 1 d . . . 
H3AA H -0.0861 1.0283 0.8560 0.045 Uiso 1 1 calc R . . 
C4A C -0.0515(9) 1.0552(7) 0.7111(9) 0.039(3) Uani 1 1 d . . . 
C5A C 0.0255(10) 1.0428(7) 0.6403(9) 0.037(3) Uani 1 1 d . . . 
H5AA H 0.0199 1.0669 0.5779 0.044 Uiso 1 1 calc R . . 
C6A C 0.1098(8) 0.9958(8) 0.6602(7) 0.035(2) Uani 1 1 d . . . 
H6AA H 0.1601 0.9882 0.6117 0.042 Uiso 1 1 calc R . . 
C7A C 0.2747(9) 0.8507(6) 0.6605(8) 0.032(2) Uani 1 1 d . . . 
C8A C 0.2077(9) 0.7959(7) 0.6164(9) 0.039(3) Uani 1 1 d . . . 
H8AA H 0.1469 0.7819 0.6482 0.047 Uiso 1 1 calc R . . 
C9A C 0.2327(10) 0.7631(7) 0.5262(9) 0.041(3) Uani 1 1 d . . . 
H9AA H 0.1863 0.7285 0.4962 0.049 Uiso 1 1 calc R . . 
C10A C 0.3246(9) 0.7794(7) 0.4771(9) 0.038(3) Uani 1 1 d . . . 
C11A C 0.3902(11) 0.8319(8) 0.5231(9) 0.045(3) Uani 1 1 d . . . 
H11A H 0.4526 0.8436 0.4928 0.054 Uiso 1 1 calc R . . 
C12A C 0.3656(9) 0.8680(8) 0.6141(9) 0.041(3) Uani 1 1 d . . . 
H12A H 0.4110 0.9039 0.6430 0.049 Uiso 1 1 calc R . . 
C13A C 0.3483(9) 0.9705(7) 0.8125(8) 0.032(2) Uani 1 1 d . . . 
C14A C 0.3625(10) 1.0383(7) 0.7517(9) 0.040(3) Uani 1 1 d . . . 
H14A H 0.3148 1.0512 0.7020 0.048 Uiso 1 1 calc R . . 
C15A C 0.4472(9) 1.0841(7) 0.7675(8) 0.038(3) Uani 1 1 d . . . 
H15A H 0.4598 1.1257 0.7238 0.046 Uiso 1 1 calc R . . 
C16A C 0.5152(9) 1.0711(8) 0.8462(9) 0.039(3) Uani 1 1 d . . . 
C17A C 0.4971(10) 1.0072(8) 0.9095(9) 0.042(3) Uani 1 1 d . . . 
H17A H 0.5398 0.9985 0.9646 0.051 Uiso 1 1 calc R . . 
C18A C 0.4155(10) 0.9565(7) 0.8903(9) 0.037(3) Uani 1 1 d . . . 
H18A H 0.4063 0.9125 0.9308 0.045 Uiso 1 1 calc R . . 
C19A C -0.1437(11) 1.1054(10) 0.6916(10) 0.055(3) Uani 1 1 d . . . 
H19A H -0.1466 1.1465 0.7409 0.083 Uiso 1 1 calc R . . 
H19B H -0.2048 1.0739 0.6956 0.083 Uiso 1 1 calc R . . 
H19C H -0.1389 1.1282 0.6259 0.083 Uiso 1 1 calc R . . 
C20A C 0.3508(12) 0.7431(7) 0.3769(10) 0.046(3) Uani 1 1 d . . . 
H20A H 0.2976 0.7553 0.3291 0.069 Uiso 1 1 calc R . . 
H20B H 0.3562 0.6871 0.3841 0.069 Uiso 1 1 calc R . . 
H20C H 0.4152 0.7638 0.3538 0.069 Uiso 1 1 calc R . . 
C21A C 0.6087(11) 1.1229(9) 0.8592(10) 0.050(3) Uani 1 1 d . . . 
H21A H 0.6247 1.1279 0.9293 0.075 Uiso 1 1 calc R . . 
H21B H 0.5946 1.1739 0.8315 0.075 Uiso 1 1 calc R . . 
H21C H 0.6661 1.0998 0.8250 0.075 Uiso 1 1 calc R . . 
Au1B Au 0.11904(4) 0.21283(3) 0.30590(3) 0.03824(12) Uani 1 1 d . . . 
As1B As 0.24161(9) 0.30133(7) 0.24376(8) 0.0367(3) Uani 1 1 d . . . 
Cl1B Cl -0.0110(3) 0.13490(19) 0.3665(3) 0.0471(7) Uani 1 1 d . . . 
C1B C 0.3784(9) 0.2604(7) 0.2150(9) 0.034(2) Uani 1 1 d . . . 
C2B C 0.4386(10) 0.2392(7) 0.2979(9) 0.042(3) Uani 1 1 d . . . 
H2BA H 0.4169 0.2500 0.3629 0.051 Uiso 1 1 calc R . . 
C3B C 0.5310(10) 0.2020(8) 0.2807(8) 0.042(3) Uani 1 1 d . . . 
H3BA H 0.5718 0.1871 0.3350 0.050 Uiso 1 1 calc R . . 
C4B C 0.5648(9) 0.1861(7) 0.1839(9) 0.040(3) Uani 1 1 d . . . 
C5B C 0.5081(11) 0.2103(9) 0.1054(9) 0.048(3) Uani 1 1 d . . . 
H5BA H 0.5332 0.2035 0.0408 0.058 Uiso 1 1 calc R . . 
C6B C 0.4106(10) 0.2459(7) 0.1194(9) 0.0376(18) Uani 1 1 d . . . 
H6BA H 0.3695 0.2591 0.0646 0.045 Uiso 1 1 calc R . . 
C7B C 0.2011(6) 0.3528(5) 0.1192(5) 0.0376(18) Uani 1 1 d G . . 
C8B C 0.2589(6) 0.4161(5) 0.0852(6) 0.055(3) Uani 1 1 d GU . . 
H8BA H 0.3146 0.4342 0.1228 0.066 Uiso 1 1 calc R . . 
C9B C 0.2333(6) 0.4526(4) -0.0049(6) 0.044(2) Uani 1 1 d G . . 
H9BA H 0.2719 0.4950 -0.0276 0.053 Uiso 1 1 calc R . . 
C10B C 0.1500(6) 0.4256(5) -0.0611(5) 0.044(2) Uani 1 1 d G . . 
C11B C 0.0923(5) 0.3623(5) -0.0272(6) 0.045(3) Uani 1 1 d G . . 
H11B H 0.0365 0.3442 -0.0648 0.054 Uiso 1 1 calc R . . 
C12B C 0.1178(6) 0.3258(4) 0.0630(6) 0.043(3) Uani 1 1 d G . . 
H12B H 0.0792 0.2834 0.0857 0.052 Uiso 1 1 calc R . . 
C13B C 0.2706(9) 0.3858(7) 0.3381(9) 0.038(3) Uani 1 1 d . . . 
C14B C 0.3616(9) 0.4292(8) 0.3373(9) 0.038(3) Uani 1 1 d . . . 
H14B H 0.4107 0.4210 0.2878 0.045 Uiso 1 1 calc R . . 
C15B C 0.3775(10) 0.4848(7) 0.4116(9) 0.041(3) Uani 1 1 d . . . 
H15B H 0.4388 0.5132 0.4116 0.050 Uiso 1 1 calc R . . 
C16B C 0.3069(10) 0.5000(7) 0.4853(10) 0.045(3) Uani 1 1 d . . . 
C17B C 0.2173(12) 0.4557(8) 0.4864(10) 0.049(3) Uani 1 1 d . . . 
H17B H 0.1692 0.4646 0.5366 0.059 Uiso 1 1 calc R . . 
C18B C 0.1971(11) 0.3976(9) 0.4140(9) 0.048(3) Uani 1 1 d . . . 
H18B H 0.1371 0.3679 0.4160 0.057 Uiso 1 1 calc R . . 
C19B C 0.6639(11) 0.1406(8) 0.1703(10) 0.048(3) Uani 1 1 d . . . 
H19D H 0.6980 0.1585 0.1108 0.071 Uiso 1 1 calc R . . 
H19E H 0.6486 0.0856 0.1641 0.071 Uiso 1 1 calc R . . 
H19F H 0.7079 0.1489 0.2275 0.071 Uiso 1 1 calc R . . 
C20B C 0.1292(11) 0.4636(9) -0.1617(11) 0.055(4) Uani 1 1 d . . . 
H20D H 0.0642 0.4457 -0.1874 0.082 Uiso 1 1 calc R . . 
H20E H 0.1829 0.4497 -0.2076 0.082 Uiso 1 1 calc R . . 
H20F H 0.1275 0.5197 -0.1538 0.082 Uiso 1 1 calc R . . 
C21B C 0.3242(15) 0.5637(9) 0.5622(11) 0.065(4) Uani 1 1 d . . . 
H21D H 0.3533 0.6091 0.5302 0.098 Uiso 1 1 calc R . . 
H21E H 0.3706 0.5450 0.6132 0.098 Uiso 1 1 calc R . . 
H21F H 0.2597 0.5777 0.5922 0.098 Uiso 1 1 calc R . . 
Au1C Au 0.29158(4) 0.09764(3) 0.40782(3) 0.03743(12) Uani 1 1 d . . . 
As1C As 0.26554(9) 0.00864(7) 0.27603(8) 0.0324(2) Uani 1 1 d . . . 
Cl1C Cl 0.3261(3) 0.1770(2) 0.5419(2) 0.0525(8) Uani 1 1 d . . . 
C1C C 0.3875(9) -0.0547(8) 0.2432(9) 0.040(3) Uani 1 1 d . . . 
C2C C 0.4678(10) -0.0544(9) 0.3124(10) 0.046(3) Uani 1 1 d . . . 
H2CA H 0.4635 -0.0243 0.3705 0.056 Uiso 1 1 calc R . . 
C3C C 0.5552(10) -0.1000(9) 0.2937(11) 0.052(3) Uani 1 1 d . . . 
H3CA H 0.6105 -0.0980 0.3382 0.062 Uiso 1 1 calc R . . 
C4C C 0.5607(10) -0.1478(8) 0.2104(10) 0.044(3) Uani 1 1 d . . . 
C5C C 0.4770(10) -0.1466(7) 0.1416(9) 0.039(3) Uani 1 1 d . . . 
H5CA H 0.4790 -0.1774 0.0840 0.047 Uiso 1 1 calc R . . 
C6C C 0.3917(8) -0.0993(6) 0.1604(8) 0.028(2) Uani 1 1 d . . . 
H6CA H 0.3371 -0.0987 0.1149 0.033 Uiso 1 1 calc R . . 
C7C C 0.1614(9) -0.0692(7) 0.3054(8) 0.031(2) Uani 1 1 d . . . 
C8C C 0.1398(10) -0.1309(8) 0.2433(8) 0.041(3) Uani 1 1 d . . . 
H8CA H 0.1757 -0.1368 0.1836 0.050 Uiso 1 1 calc R . . 
C9C C 0.0641(9) -0.1851(8) 0.2691(8) 0.036(2) Uani 1 1 d . . . 
H9CA H 0.0490 -0.2268 0.2264 0.044 Uiso 1 1 calc R . . 
C10C C 0.0106(9) -0.1767(7) 0.3597(8) 0.034(2) Uani 1 1 d . . . 
C11C C 0.0363(10) -0.1159(8) 0.4234(8) 0.043(3) Uani 1 1 d . . . 
H11C H 0.0038 -0.1118 0.4852 0.051 Uiso 1 1 calc R . . 
C12C C 0.1110(9) -0.0600(7) 0.3963(8) 0.036(3) Uani 1 1 d . . . 
H12C H 0.1262 -0.0179 0.4383 0.043 Uiso 1 1 calc R . . 
C13C C 0.2230(9) 0.0533(7) 0.1491(8) 0.032(2) Uani 1 1 d . . . 
C14C C 0.1202(10) 0.0672(8) 0.1314(9) 0.043(3) Uani 1 1 d . . . 
H14C H 0.0712 0.0528 0.1786 0.052 Uiso 1 1 calc R . . 
C15C C 0.0898(9) 0.1035(8) 0.0409(9) 0.042(3) Uani 1 1 d . . . 
H15C H 0.0204 0.1127 0.0277 0.051 Uiso 1 1 calc R . . 
C16C C 0.1626(9) 0.1252(6) -0.0276(8) 0.034(2) Uani 1 1 d . . . 
C17C C 0.2653(11) 0.1128(8) -0.0083(9) 0.045(3) Uani 1 1 d . . . 
H17C H 0.3146 0.1304 -0.0534 0.054 Uiso 1 1 calc R . . 
C18C C 0.2959(10) 0.0736(8) 0.0796(10) 0.048(3) Uani 1 1 d . . . 
H18C H 0.3648 0.0615 0.0906 0.057 Uiso 1 1 calc R . . 
C19C C 0.6503(10) -0.1996(9) 0.1903(11) 0.051(3) Uani 1 1 d . . . 
H19G H 0.6871 -0.2091 0.2517 0.077 Uiso 1 1 calc R . . 
H19H H 0.6952 -0.1744 0.1431 0.077 Uiso 1 1 calc R . . 
H19I H 0.6266 -0.2486 0.1629 0.077 Uiso 1 1 calc R . . 
C20C C -0.0700(13) -0.2363(9) 0.3883(11) 0.055(4) Uani 1 1 d . . . 
H20G H -0.0675 -0.2800 0.3428 0.083 Uiso 1 1 calc R . . 
H20H H -0.1369 -0.2123 0.3849 0.083 Uiso 1 1 calc R . . 
H20I H -0.0571 -0.2544 0.4554 0.083 Uiso 1 1 calc R . . 
C21C C 0.1305(11) 0.1652(8) -0.1247(10) 0.046(3) Uani 1 1 d . . . 
H21G H 0.1817 0.2032 -0.1432 0.069 Uiso 1 1 calc R . . 
H21H H 0.0656 0.1912 -0.1154 0.069 Uiso 1 1 calc R . . 
H21I H 0.1239 0.1266 -0.1768 0.069 Uiso 1 1 calc R . . 
 
loop_ 
 _atom_site_aniso_label 
 _atom_site_aniso_U_11 
 _atom_site_aniso_U_22 
 _atom_site_aniso_U_33 
 _atom_site_aniso_U_23 
 _atom_site_aniso_U_13 
 _atom_site_aniso_U_12 
Au1A 0.0398(2) 0.0329(2) 0.0285(2) 0.00405(17) 0.00128(16) 0.00221(18) 
As1A 0.0355(6) 0.0302(6) 0.0283(5) 0.0024(4) -0.0010(4) -0.0004(5) 
Cl1A 0.0556(17) 0.0439(17) 0.0362(14) 0.0115(13) 0.0114(12) 0.0084(14) 
C1A 0.031(5) 0.027(5) 0.031(5) 0.004(4) -0.003(4) 0.002(4) 
C2A 0.042(6) 0.031(6) 0.027(5) 0.000(4) 0.007(4) -0.014(5) 
C3A 0.032(6) 0.031(6) 0.048(6) -0.006(5) 0.007(5) -0.010(5) 
C4A 0.027(5) 0.044(7) 0.045(7) -0.016(5) -0.008(5) 0.003(5) 
C5A 0.050(7) 0.030(6) 0.031(6) -0.002(5) -0.003(5) 0.005(5) 
C6A 0.037(6) 0.051(7) 0.016(5) -0.003(5) 0.000(4) -0.001(5) 
C7A 0.042(6) 0.024(5) 0.030(5) 0.005(4) 0.006(5) 0.011(4) 
C8A 0.032(6) 0.039(7) 0.048(6) -0.007(5) 0.000(5) -0.002(5) 
C9A 0.045(7) 0.034(6) 0.044(7) -0.011(5) 0.003(5) -0.006(5) 
C10A 0.036(6) 0.042(7) 0.036(6) 0.001(5) -0.001(5) 0.009(5) 
C11A 0.048(7) 0.050(8) 0.036(6) -0.003(5) 0.014(5) -0.001(6) 
C12A 0.038(6) 0.047(7) 0.038(6) -0.005(5) -0.006(5) -0.003(5) 
C13A 0.043(6) 0.029(5) 0.024(5) -0.001(4) 0.002(4) -0.005(5) 
C14A 0.048(7) 0.040(6) 0.032(6) 0.001(5) -0.012(5) -0.007(5) 
C15A 0.046(6) 0.037(7) 0.031(5) -0.004(5) 0.009(5) -0.001(5) 
C16A 0.040(6) 0.043(7) 0.034(6) -0.009(5) 0.003(5) 0.001(5) 
C17A 0.045(7) 0.051(7) 0.030(5) -0.004(5) 0.002(5) 0.003(6) 
C18A 0.047(7) 0.035(6) 0.031(6) 0.007(5) 0.003(5) 0.004(5) 
C19A 0.046(7) 0.067(10) 0.052(8) -0.006(7) 0.001(6) 0.006(7) 
C20A 0.064(8) 0.027(6) 0.046(7) -0.006(5) 0.010(6) -0.004(6) 
C21A 0.050(7) 0.061(9) 0.039(6) -0.009(6) 0.010(6) -0.009(6) 
Au1B 0.0415(2) 0.0335(2) 0.0398(2) -0.00013(19) 0.00452(18) -0.00169(19) 
As1B 0.0375(6) 0.0359(6) 0.0368(6) -0.0046(5) 0.0024(4) -0.0012(5) 
Cl1B 0.0464(16) 0.0422(16) 0.0529(17) 0.0047(14) 0.0120(14) -0.0035(13) 
C1B 0.034(6) 0.034(6) 0.036(6) -0.011(5) 0.000(5) -0.003(5) 
C2B 0.054(8) 0.040(7) 0.034(6) 0.001(5) 0.014(5) -0.003(6) 
C3B 0.063(8) 0.036(6) 0.028(5) 0.004(5) -0.001(5) 0.011(6) 
C4B 0.038(6) 0.034(6) 0.047(7) -0.013(5) 0.005(5) -0.001(5) 
C5B 0.068(8) 0.046(7) 0.031(6) 0.015(6) 0.015(6) 0.017(7) 
C6B 0.043(5) 0.038(4) 0.032(4) 0.011(3) 0.004(3) 0.007(4) 
C7B 0.043(5) 0.038(4) 0.032(4) 0.011(3) 0.004(3) 0.007(4) 
C8B 0.060(4) 0.052(4) 0.054(4) 0.003(2) 0.011(2) 0.004(2) 
C9B 0.047(5) 0.038(5) 0.047(5) 0.005(4) 0.006(4) -0.006(4) 
C10B 0.047(5) 0.038(5) 0.047(5) 0.005(4) 0.006(4) -0.006(4) 
C11B 0.026(6) 0.053(8) 0.055(8) -0.013(6) -0.009(5) -0.005(5) 
C12B 0.054(7) 0.032(6) 0.044(6) -0.001(5) 0.003(5) -0.004(5) 
C13B 0.041(6) 0.034(6) 0.038(6) -0.007(5) 0.003(5) 0.011(5) 
C14B 0.038(6) 0.041(6) 0.035(6) 0.002(5) 0.000(5) 0.002(5) 
C15B 0.049(7) 0.032(6) 0.043(7) 0.002(5) -0.014(5) 0.001(5) 
C16B 0.057(7) 0.025(6) 0.053(7) 0.008(5) -0.014(6) 0.002(5) 
C17B 0.061(8) 0.049(8) 0.036(6) 0.001(6) 0.012(6) 0.001(6) 
C18B 0.052(7) 0.051(8) 0.041(7) -0.011(6) 0.012(6) 0.005(6) 
C19B 0.052(8) 0.050(8) 0.041(7) 0.014(6) 0.010(6) 0.016(6) 
C20B 0.048(8) 0.054(8) 0.062(9) 0.004(7) -0.013(7) 0.011(6) 
C21B 0.106(13) 0.048(8) 0.042(7) -0.016(6) -0.014(8) 0.009(8) 
Au1C 0.0486(3) 0.0347(2) 0.0290(2) -0.00524(18) 0.00172(17) -0.0039(2) 
As1C 0.0389(6) 0.0321(6) 0.0261(5) -0.0029(4) 0.0027(4) -0.0032(5) 
Cl1C 0.078(2) 0.0451(17) 0.0346(15) -0.0112(13) -0.0043(15) -0.0057(16) 
C1C 0.030(6) 0.058(8) 0.031(6) 0.011(5) 0.003(5) 0.006(5) 
C2C 0.044(7) 0.056(8) 0.039(7) -0.020(6) 0.006(5) -0.017(6) 
C3C 0.038(7) 0.062(9) 0.055(8) -0.008(7) 0.003(6) 0.001(6) 
C4C 0.043(7) 0.040(7) 0.048(7) 0.006(6) 0.003(6) 0.000(5) 
C5C 0.056(7) 0.037(6) 0.025(5) 0.000(5) 0.003(5) 0.014(6) 
C6C 0.032(5) 0.025(5) 0.027(5) 0.001(4) 0.006(4) 0.003(4) 
C7C 0.038(6) 0.031(6) 0.026(5) 0.009(4) -0.007(4) -0.004(5) 
C8C 0.047(7) 0.051(7) 0.026(5) -0.002(5) 0.015(5) -0.014(6) 
C9C 0.043(6) 0.039(6) 0.028(5) -0.002(5) -0.005(4) -0.005(5) 
C10C 0.037(6) 0.035(6) 0.030(5) 0.006(5) 0.003(4) -0.001(5) 
C11C 0.046(7) 0.059(8) 0.023(5) 0.002(5) 0.010(5) -0.004(6) 
C12C 0.045(6) 0.035(6) 0.029(6) -0.001(5) 0.012(5) -0.003(5) 
C13C 0.044(6) 0.026(5) 0.027(5) -0.002(4) 0.007(4) 0.002(5) 
C14C 0.039(6) 0.055(8) 0.036(6) -0.002(6) 0.012(5) -0.018(6) 
C15C 0.030(5) 0.046(7) 0.050(7) -0.012(6) 0.006(5) -0.012(5) 
C16C 0.045(6) 0.023(5) 0.035(6) -0.008(4) 0.004(5) 0.001(5) 
C17C 0.054(7) 0.040(7) 0.042(6) 0.012(6) 0.015(5) 0.002(6) 
C18C 0.038(6) 0.047(8) 0.058(8) 0.014(6) 0.021(6) 0.008(5) 
C19C 0.048(7) 0.043(7) 0.063(8) 0.013(7) 0.011(6) 0.017(6) 
C20C 0.072(10) 0.044(8) 0.051(8) 0.004(6) 0.005(7) -0.025(7) 
C21C 0.051(8) 0.040(7) 0.047(7) 0.003(6) 0.006(6) -0.007(6) 
 
_geom_special_details 
; 
 All esds (except the esd in the dihedral angle between two l.s. planes) 
 are estimated using the full covariance matrix.  The cell esds are taken 
 into account individually in the estimation of esds in distances, angles 
 and torsion angles; correlations between esds in cell parameters are only 
 used when they are defined by crystal symmetry.  An approximate (isotropic) 
 treatment of cell esds is used for estimating esds involving l.s. planes. 
; 
 
loop_ 
 _geom_bond_atom_site_label_1 
 _geom_bond_atom_site_label_2 
 _geom_bond_distance 
 _geom_bond_site_symmetry_2 
 _geom_bond_publ_flag 
Au1A Cl1A 2.280(3) . ? 
Au1A As1A 2.3327(12) . ? 
As1A C7A 1.920(11) . ? 
As1A C1A 1.933(10) . ? 
As1A C13A 1.933(11) . ? 
C1A C6A 1.378(15) . ? 
C1A C2A 1.384(16) . ? 
C2A C3A 1.356(18) . ? 
C2A H2AA 0.9300 . ? 
C3A C4A 1.412(18) . ? 
C3A H3AA 0.9300 . ? 
C4A C5A 1.395(17) . ? 
C4A C19A 1.492(19) . ? 
C5A C6A 1.381(17) . ? 
C5A H5AA 0.9300 . ? 
C6A H6AA 0.9300 . ? 
C7A C12A 1.368(17) . ? 
C7A C8A 1.402(17) . ? 
C8A C9A 1.365(17) . ? 
C8A H8AA 0.9300 . ? 
C9A C10A 1.392(18) . ? 
C9A H9AA 0.9300 . ? 
C10A C11A 1.376(19) . ? 
C10A C20A 1.512(17) . ? 
C11A C12A 1.398(17) . ? 
C11A H11A 0.9300 . ? 
C12A H12A 0.9300 . ? 
C13A C18A 1.373(17) . ? 
C13A C14A 1.423(16) . ? 
C14A C15A 1.364(18) . ? 
C14A H14A 0.9300 . ? 
C15A C16A 1.386(18) . ? 
C15A H15A 0.9300 . ? 
C16A C17A 1.396(19) . ? 
C16A C21A 1.509(18) . ? 
C17A C18A 1.388(18) . ? 
C17A H17A 0.9300 . ? 
C18A H18A 0.9300 . ? 
C19A H19A 0.9600 . ? 
C19A H19B 0.9600 . ? 
C19A H19C 0.9600 . ? 
C20A H20A 0.9600 . ? 
C20A H20B 0.9600 . ? 
C20A H20C 0.9600 . ? 
C21A H21A 0.9600 . ? 
C21A H21B 0.9600 . ? 
C21A H21C 0.9600 . ? 
Au1B Cl1B 2.297(3) . ? 
Au1B As1B 2.3450(13) . ? 
Au1B Au1C 3.2665(7) . ? 
As1B C13B 1.945(12) . ? 
As1B C7B 1.946(6) . ? 
As1B C1B 1.948(12) . ? 
C1B C6B 1.366(16) . ? 
C1B C2B 1.398(18) . ? 
C2B C3B 1.378(18) . ? 
C2B H2BA 0.9300 . ? 
C3B C4B 1.390(17) . ? 
C3B H3BA 0.9300 . ? 
C4B C5B 1.340(18) . ? 
C4B C19B 1.513(17) . ? 
C5B C6B 1.417(18) . ? 
C5B H5BA 0.9300 . ? 
C6B H6BA 0.9300 . ? 
C7B C8B 1.3900 . ? 
C7B C12B 1.3900 . ? 
C8B C9B 1.3900 . ? 
C8B H8BA 0.9300 . ? 
C9B C10B 1.3900 . ? 
C9B H9BA 0.9300 . ? 
C10B C11B 1.3900 . ? 
C10B C20B 1.510(16) . ? 
C11B C12B 1.3900 . ? 
C11B H11B 0.9300 . ? 
C12B H12B 0.9300 . ? 
C13B C14B 1.394(18) . ? 
C13B C18B 1.408(16) . ? 
C14B C15B 1.384(18) . ? 
C14B H14B 0.9300 . ? 
C15B C16B 1.372(19) . ? 
C15B H15B 0.9300 . ? 
C16B C17B 1.39(2) . ? 
C16B C21B 1.508(19) . ? 
C17B C18B 1.404(19) . ? 
C17B H17B 0.9300 . ? 
C18B H18B 0.9300 . ? 
C19B H19D 0.9600 . ? 
C19B H19E 0.9600 . ? 
C19B H19F 0.9600 . ? 
C20B H20D 0.9600 . ? 
C20B H20E 0.9600 . ? 
C20B H20F 0.9600 . ? 
C21B H21D 0.9600 . ? 
C21B H21E 0.9600 . ? 
C21B H21F 0.9600 . ? 
Au1C Cl1C 2.282(3) . ? 
Au1C As1C 2.3414(12) . ? 
As1C C13C 1.932(11) . ? 
As1C C7C 1.934(11) . ? 
As1C C1C 1.966(12) . ? 
C1C C6C 1.341(17) . ? 
C1C C2C 1.388(18) . ? 
C2C C3C 1.40(2) . ? 
C2C H2CA 0.9300 . ? 
C3C C4C 1.38(2) . ? 
C3C H3CA 0.9300 . ? 
C4C C5C 1.418(19) . ? 
C4C C19C 1.485(18) . ? 
C5C C6C 1.392(16) . ? 
C5C H5CA 0.9300 . ? 
C6C H6CA 0.9300 . ? 
C7C C8C 1.364(17) . ? 
C7C C12C 1.389(15) . ? 
C8C C9C 1.392(17) . ? 
C8C H8CA 0.9300 . ? 
C9C C10C 1.403(16) . ? 
C9C H9CA 0.9300 . ? 
C10C C11C 1.378(18) . ? 
C10C C20C 1.508(17) . ? 
C11C C12C 1.407(17) . ? 
C11C H11C 0.9300 . ? 
C12C H12C 0.9300 . ? 
C13C C18C 1.373(16) . ? 
C13C C14C 1.376(18) . ? 
C14C C15C 1.409(19) . ? 
C14C H14C 0.9300 . ? 
C15C C16C 1.368(16) . ? 
C15C H15C 0.9300 . ? 
C16C C17C 1.374(18) . ? 
C16C C21C 1.517(17) . ? 
C17C C18C 1.403(18) . ? 
C17C H17C 0.9300 . ? 
C18C H18C 0.9300 . ? 
C19C H19G 0.9600 . ? 
C19C H19H 0.9600 . ? 
C19C H19I 0.9600 . ? 
C20C H20G 0.9600 . ? 
C20C H20H 0.9600 . ? 
C20C H20I 0.9600 . ? 
C21C H21G 0.9600 . ? 
C21C H21H 0.9600 . ? 
C21C H21I 0.9600 . ? 
 
loop_ 
 _geom_angle_atom_site_label_1 
 _geom_angle_atom_site_label_2 
 _geom_angle_atom_site_label_3 
 _geom_angle 
 _geom_angle_site_symmetry_1 
 _geom_angle_site_symmetry_3 
 _geom_angle_publ_flag 
Cl1A Au1A As1A 177.83(9) . . ? 
C7A As1A C1A 103.2(5) . . ? 
C7A As1A C13A 103.4(5) . . ? 
C1A As1A C13A 106.1(5) . . ? 
C7A As1A Au1A 116.2(3) . . ? 
C1A As1A Au1A 111.7(3) . . ? 
C13A As1A Au1A 115.0(3) . . ? 
C6A C1A C2A 120.2(10) . . ? 
C6A C1A As1A 120.9(8) . . ? 
C2A C1A As1A 118.8(8) . . ? 
C3A C2A C1A 120.6(11) . . ? 
C3A C2A H2AA 119.7 . . ? 
C1A C2A H2AA 119.7 . . ? 
C2A C3A C4A 121.1(11) . . ? 
C2A C3A H3AA 119.4 . . ? 
C4A C3A H3AA 119.4 . . ? 
C5A C4A C3A 117.0(11) . . ? 
C5A C4A C19A 123.1(12) . . ? 
C3A C4A C19A 119.9(11) . . ? 
C6A C5A C4A 121.9(11) . . ? 
C6A C5A H5AA 119.0 . . ? 
C4A C5A H5AA 119.0 . . ? 
C1A C6A C5A 119.2(10) . . ? 
C1A C6A H6AA 120.4 . . ? 
C5A C6A H6AA 120.4 . . ? 
C12A C7A C8A 119.2(11) . . ? 
C12A C7A As1A 121.9(9) . . ? 
C8A C7A As1A 118.9(9) . . ? 
C9A C8A C7A 119.4(11) . . ? 
C9A C8A H8AA 120.3 . . ? 
C7A C8A H8AA 120.3 . . ? 
C8A C9A C10A 122.8(11) . . ? 
C8A C9A H9AA 118.6 . . ? 
C10A C9A H9AA 118.6 . . ? 
C11A C10A C9A 116.7(11) . . ? 
C11A C10A C20A 121.1(11) . . ? 
C9A C10A C20A 122.1(11) . . ? 
C10A C11A C12A 121.9(12) . . ? 
C10A C11A H11A 119.1 . . ? 
C12A C11A H11A 119.1 . . ? 
C7A C12A C11A 119.9(12) . . ? 
C7A C12A H12A 120.0 . . ? 
C11A C12A H12A 120.0 . . ? 
C18A C13A C14A 119.2(11) . . ? 
C18A C13A As1A 119.5(9) . . ? 
C14A C13A As1A 121.3(8) . . ? 
C15A C14A C13A 118.8(11) . . ? 
C15A C14A H14A 120.6 . . ? 
C13A C14A H14A 120.6 . . ? 
C14A C15A C16A 122.4(12) . . ? 
C14A C15A H15A 118.8 . . ? 
C16A C15A H15A 118.8 . . ? 
C15A C16A C17A 118.2(12) . . ? 
C15A C16A C21A 120.1(12) . . ? 
C17A C16A C21A 121.6(12) . . ? 
C18A C17A C16A 120.2(11) . . ? 
C18A C17A H17A 119.9 . . ? 
C16A C17A H17A 119.9 . . ? 
C13A C18A C17A 120.9(11) . . ? 
C13A C18A H18A 119.6 . . ? 
C17A C18A H18A 119.6 . . ? 
C4A C19A H19A 109.5 . . ? 
C4A C19A H19B 109.5 . . ? 
H19A C19A H19B 109.5 . . ? 
C4A C19A H19C 109.5 . . ? 
H19A C19A H19C 109.5 . . ? 
H19B C19A H19C 109.5 . . ? 
C10A C20A H20A 109.5 . . ? 
C10A C20A H20B 109.5 . . ? 
H20A C20A H20B 109.5 . . ? 
C10A C20A H20C 109.5 . . ? 
H20A C20A H20C 109.5 . . ? 
H20B C20A H20C 109.5 . . ? 
C16A C21A H21A 109.5 . . ? 
C16A C21A H21B 109.5 . . ? 
H21A C21A H21B 109.5 . . ? 
C16A C21A H21C 109.5 . . ? 
H21A C21A H21C 109.5 . . ? 
H21B C21A H21C 109.5 . . ? 
Cl1B Au1B As1B 175.07(9) . . ? 
Cl1B Au1B Au1C 90.69(9) . . ? 
As1B Au1B Au1C 93.79(3) . . ? 
C13B As1B C7B 105.7(4) . . ? 
C13B As1B C1B 102.6(5) . . ? 
C7B As1B C1B 103.6(4) . . ? 
C13B As1B Au1B 112.0(4) . . ? 
C7B As1B Au1B 114.1(2) . . ? 
C1B As1B Au1B 117.5(4) . . ? 
C6B C1B C2B 121.2(11) . . ? 
C6B C1B As1B 122.2(9) . . ? 
C2B C1B As1B 116.3(9) . . ? 
C3B C2B C1B 118.0(11) . . ? 
C3B C2B H2BA 121.0 . . ? 
C1B C2B H2BA 121.0 . . ? 
C2B C3B C4B 121.6(11) . . ? 
C2B C3B H3BA 119.2 . . ? 
C4B C3B H3BA 119.2 . . ? 
C5B C4B C3B 119.3(11) . . ? 
C5B C4B C19B 121.8(11) . . ? 
C3B C4B C19B 118.9(11) . . ? 
C4B C5B C6B 121.1(11) . . ? 
C4B C5B H5BA 119.5 . . ? 
C6B C5B H5BA 119.5 . . ? 
C1B C6B C5B 118.6(11) . . ? 
C1B C6B H6BA 120.7 . . ? 
C5B C6B H6BA 120.7 . . ? 
C8B C7B C12B 120.0 . . ? 
C8B C7B As1B 118.8(4) . . ? 
C12B C7B As1B 121.2(4) . . ? 
C7B C8B C9B 120.0 . . ? 
C7B C8B H8BA 120.0 . . ? 
C9B C8B H8BA 120.0 . . ? 
C8B C9B C10B 120.0 . . ? 
C8B C9B H9BA 120.0 . . ? 
C10B C9B H9BA 120.0 . . ? 
C9B C10B C11B 120.0 . . ? 
C9B C10B C20B 118.1(8) . . ? 
C11B C10B C20B 121.8(8) . . ? 
C12B C11B C10B 120.0 . . ? 
C12B C11B H11B 120.0 . . ? 
C10B C11B H11B 120.0 . . ? 
C11B C12B C7B 120.0 . . ? 
C11B C12B H12B 120.0 . . ? 
C7B C12B H12B 120.0 . . ? 
C14B C13B C18B 120.6(11) . . ? 
C14B C13B As1B 123.2(9) . . ? 
C18B C13B As1B 116.1(10) . . ? 
C15B C14B C13B 118.7(11) . . ? 
C15B C14B H14B 120.7 . . ? 
C13B C14B H14B 120.7 . . ? 
C16B C15B C14B 122.9(12) . . ? 
C16B C15B H15B 118.6 . . ? 
C14B C15B H15B 118.6 . . ? 
C15B C16B C17B 118.0(12) . . ? 
C15B C16B C21B 121.6(13) . . ? 
C17B C16B C21B 120.4(14) . . ? 
C16B C17B C18B 121.9(13) . . ? 
C16B C17B H17B 119.1 . . ? 
C18B C17B H17B 119.1 . . ? 
C17B C18B C13B 118.0(13) . . ? 
C17B C18B H18B 121.0 . . ? 
C13B C18B H18B 121.0 . . ? 
C4B C19B H19D 109.5 . . ? 
C4B C19B H19E 109.5 . . ? 
H19D C19B H19E 109.5 . . ? 
C4B C19B H19F 109.5 . . ? 
H19D C19B H19F 109.5 . . ? 
H19E C19B H19F 109.5 . . ? 
C10B C20B H20D 109.5 . . ? 
C10B C20B H20E 109.5 . . ? 
H20D C20B H20E 109.5 . . ? 
C10B C20B H20F 109.5 . . ? 
H20D C20B H20F 109.5 . . ? 
H20E C20B H20F 109.5 . . ? 
C16B C21B H21D 109.5 . . ? 
C16B C21B H21E 109.5 . . ? 
H21D C21B H21E 109.5 . . ? 
C16B C21B H21F 109.5 . . ? 
H21D C21B H21F 109.5 . . ? 
H21E C21B H21F 109.5 . . ? 
Cl1C Au1C As1C 175.29(10) . . ? 
Cl1C Au1C Au1B 95.86(10) . . ? 
As1C Au1C Au1B 88.84(3) . . ? 
C13C As1C C7C 104.5(5) . . ? 
C13C As1C C1C 104.3(5) . . ? 
C7C As1C C1C 103.6(5) . . ? 
C13C As1C Au1C 116.2(3) . . ? 
C7C As1C Au1C 112.9(3) . . ? 
C1C As1C Au1C 114.0(4) . . ? 
C6C C1C C2C 121.0(11) . . ? 
C6C C1C As1C 122.0(9) . . ? 
C2C C1C As1C 117.0(10) . . ? 
C1C C2C C3C 119.2(12) . . ? 
C1C C2C H2CA 120.4 . . ? 
C3C C2C H2CA 120.4 . . ? 
C4C C3C C2C 121.1(13) . . ? 
C4C C3C H3CA 119.4 . . ? 
C2C C3C H3CA 119.4 . . ? 
C3C C4C C5C 117.9(12) . . ? 
C3C C4C C19C 122.7(13) . . ? 
C5C C4C C19C 119.4(12) . . ? 
C6C C5C C4C 120.1(11) . . ? 
C6C C5C H5CA 120.0 . . ? 
C4C C5C H5CA 120.0 . . ? 
C1C C6C C5C 120.7(11) . . ? 
C1C C6C H6CA 119.6 . . ? 
C5C C6C H6CA 119.6 . . ? 
C8C C7C C12C 121.2(10) . . ? 
C8C C7C As1C 123.1(8) . . ? 
C12C C7C As1C 115.7(8) . . ? 
C7C C8C C9C 120.2(10) . . ? 
C7C C8C H8CA 119.9 . . ? 
C9C C8C H8CA 119.9 . . ? 
C8C C9C C10C 119.9(11) . . ? 
C8C C9C H9CA 120.0 . . ? 
C10C C9C H9CA 120.0 . . ? 
C11C C10C C9C 119.2(11) . . ? 
C11C C10C C20C 120.9(10) . . ? 
C9C C10C C20C 119.8(11) . . ? 
C10C C11C C12C 120.9(10) . . ? 
C10C C11C H11C 119.6 . . ? 
C12C C11C H11C 119.6 . . ? 
C7C C12C C11C 118.5(11) . . ? 
C7C C12C H12C 120.7 . . ? 
C11C C12C H12C 120.7 . . ? 
C18C C13C C14C 120.9(11) . . ? 
C18C C13C As1C 119.7(10) . . ? 
C14C C13C As1C 119.4(9) . . ? 
C13C C14C C15C 119.3(10) . . ? 
C13C C14C H14C 120.3 . . ? 
C15C C14C H14C 120.3 . . ? 
C16C C15C C14C 119.8(11) . . ? 
C16C C15C H15C 120.1 . . ? 
C14C C15C H15C 120.1 . . ? 
C15C C16C C17C 120.5(11) . . ? 
C15C C16C C21C 120.1(11) . . ? 
C17C C16C C21C 119.4(11) . . ? 
C16C C17C C18C 120.0(11) . . ? 
C16C C17C H17C 120.0 . . ? 
C18C C17C H17C 120.0 . . ? 
C13C C18C C17C 119.3(12) . . ? 
C13C C18C H18C 120.3 . . ? 
C17C C18C H18C 120.3 . . ? 
C4C C19C H19G 109.5 . . ? 
C4C C19C H19H 109.5 . . ? 
H19G C19C H19H 109.5 . . ? 
C4C C19C H19I 109.5 . . ? 
H19G C19C H19I 109.5 . . ? 
H19H C19C H19I 109.5 . . ? 
C10C C20C H20G 109.5 . . ? 
C10C C20C H20H 109.5 . . ? 
H20G C20C H20H 109.5 . . ? 
C10C C20C H20I 109.5 . . ? 
H20G C20C H20I 109.5 . . ? 
H20H C20C H20I 109.5 . . ? 
C16C C21C H21G 109.5 . . ? 
C16C C21C H21H 109.5 . . ? 
H21G C21C H21H 109.5 . . ? 
C16C C21C H21I 109.5 . . ? 
H21G C21C H21I 109.5 . . ? 
H21H C21C H21I 109.5 . . ? 
 
loop_ 
 _geom_torsion_atom_site_label_1 
 _geom_torsion_atom_site_label_2 
 _geom_torsion_atom_site_label_3 
 _geom_torsion_atom_site_label_4 
 _geom_torsion 
 _geom_torsion_site_symmetry_1 
 _geom_torsion_site_symmetry_2 
 _geom_torsion_site_symmetry_3 
 _geom_torsion_site_symmetry_4 
 _geom_torsion_publ_flag 

C7A As1A C1A C6A -33.0(10) . . . . ? 
C13A As1A C1A C6A 75.4(10) . . . . ? 
Au1A As1A C1A C6A -158.6(8) . . . . ? 
C7A As1A C1A C2A 150.5(9) . . . . ? 
C13A As1A C1A C2A -101.2(9) . . . . ? 
Au1A As1A C1A C2A 24.9(10) . . . . ? 
C6A C1A C2A C3A 0.5(17) . . . . ? 
As1A C1A C2A C3A 177.0(8) . . . . ? 
C1A C2A C3A C4A 1.6(17) . . . . ? 
C2A C3A C4A C5A -2.8(17) . . . . ? 
C2A C3A C4A C19A 179.1(12) . . . . ? 
C3A C4A C5A C6A 2.1(17) . . . . ? 
C19A C4A C5A C6A -179.8(12) . . . . ? 
C2A C1A C6A C5A -1.1(17) . . . . ? 
As1A C1A C6A C5A -177.6(9) . . . . ? 
C4A C5A C6A C1A -0.2(18) . . . . ? 
C1A As1A C7A C12A 114.7(10) . . . . ? 
C13A As1A C7A C12A 4.3(11) . . . . ? 
Au1A As1A C7A C12A -122.7(9) . . . . ? 
C1A As1A C7A C8A -67.1(10) . . . . ? 
C13A As1A C7A C8A -177.4(9) . . . . ? 
Au1A As1A C7A C8A 55.6(10) . . . . ? 
C12A C7A C8A C9A -2.5(18) . . . . ? 
As1A C7A C8A C9A 179.2(10) . . . . ? 
C7A C8A C9A C10A 3(2) . . . . ? 
C8A C9A C10A C11A -1.1(19) . . . . ? 
C8A C9A C10A C20A -179.6(12) . . . . ? 
C9A C10A C11A C12A -0.7(19) . . . . ? 
C20A C10A C11A C12A 177.7(12) . . . . ? 
C8A C7A C12A C11A 0.7(18) . . . . ? 
As1A C7A C12A C11A 179.0(10) . . . . ? 
C10A C11A C12A C7A 1(2) . . . . ? 
C7A As1A C13A C18A -111.8(10) . . . . ? 
C1A As1A C13A C18A 140.0(9) . . . . ? 
Au1A As1A C13A C18A 16.0(11) . . . . ? 
C7A As1A C13A C14A 67.4(10) . . . . ? 
C1A As1A C13A C14A -40.8(11) . . . . ? 
Au1A As1A C13A C14A -164.8(8) . . . . ? 
C18A C13A C14A C15A 5.2(18) . . . . ? 
As1A C13A C14A C15A -174.0(9) . . . . ? 
C13A C14A C15A C16A -5.8(19) . . . . ? 
C14A C15A C16A C17A 1.8(18) . . . . ? 
C14A C15A C16A C21A 179.1(12) . . . . ? 
C15A C16A C17A C18A 2.9(18) . . . . ? 
C21A C16A C17A C18A -174.3(12) . . . . ? 
C14A C13A C18A C17A -0.6(18) . . . . ? 
As1A C13A C18A C17A 178.6(9) . . . . ? 
C16A C17A C18A C13A -3.5(18) . . . . ? 
Au1C Au1B As1B C13B -91.2(4) . . . . ? 
Au1C Au1B As1B C7B 148.8(3) . . . . ? 
Au1C Au1B As1B C1B 27.2(4) . . . . ? 
C13B As1B C1B C6B -132.8(11) . . . . ? 
C7B As1B C1B C6B -23.0(11) . . . . ? 
Au1B As1B C1B C6B 103.9(10) . . . . ? 
C13B As1B C1B C2B 53.3(10) . . . . ? 
C7B As1B C1B C2B 163.1(9) . . . . ? 
Au1B As1B C1B C2B -70.1(10) . . . . ? 
C6B C1B C2B C3B -1.1(19) . . . . ? 
As1B C1B C2B C3B 172.9(9) . . . . ? 
C1B C2B C3B C4B 0.6(19) . . . . ? 
C2B C3B C4B C5B 3(2) . . . . ? 
C2B C3B C4B C19B -176.3(12) . . . . ? 
C3B C4B C5B C6B -5(2) . . . . ? 
C19B C4B C5B C6B 173.7(13) . . . . ? 
C2B C1B C6B C5B -1.4(19) . . . . ? 
As1B C1B C6B C5B -175.0(10) . . . . ? 
C4B C5B C6B C1B 5(2) . . . . ? 
C13B As1B C7B C8B 45.1(6) . . . . ? 
C1B As1B C7B C8B -62.4(6) . . . . ? 
Au1B As1B C7B C8B 168.6(4) . . . . ? 
C13B As1B C7B C12B -136.7(6) . . . . ? 
C1B As1B C7B C12B 115.8(6) . . . . ? 
Au1B As1B C7B C12B -13.1(6) . . . . ? 
C12B C7B C8B C9B 0.0 . . . . ? 
As1B C7B C8B C9B 178.2(6) . . . . ? 
C7B C8B C9B C10B 0.0 . . . . ? 
C8B C9B C10B C11B 0.0 . . . . ? 
C8B C9B C10B C20B -176.2(10) . . . . ? 
C9B C10B C11B C12B 0.0 . . . . ? 
C20B C10B C11B C12B 176.0(10) . . . . ? 
C10B C11B C12B C7B 0.0 . . . . ? 
C8B C7B C12B C11B 0.0 . . . . ? 
As1B C7B C12B C11B -178.2(6) . . . . ? 
C7B As1B C13B C14B -78.0(10) . . . . ? 
C1B As1B C13B C14B 30.2(11) . . . . ? 
Au1B As1B C13B C14B 157.1(9) . . . . ? 
C7B As1B C13B C18B 106.7(10) . . . . ? 
C1B As1B C13B C18B -145.1(10) . . . . ? 
Au1B As1B C13B C18B -18.2(11) . . . . ? 
C18B C13B C14B C15B -0.9(18) . . . . ? 
As1B C13B C14B C15B -176.0(9) . . . . ? 
C13B C14B C15B C16B -1.0(18) . . . . ? 
C14B C15B C16B C17B 2.0(18) . . . . ? 
C14B C15B C16B C21B -177.0(12) . . . . ? 
C15B C16B C17B C18B -1(2) . . . . ? 
C21B C16B C17B C18B 177.9(13) . . . . ? 
C16B C17B C18B C13B -1(2) . . . . ? 
C14B C13B C18B C17B 2(2) . . . . ? 
As1B C13B C18B C17B 177.2(10) . . . . ? 
Cl1B Au1B Au1C Cl1C -101.97(13) . . . . ? 
As1B Au1B Au1C Cl1C 75.97(10) . . . . ? 
Cl1B Au1B Au1C As1C 77.74(9) . . . . ? 
As1B Au1B Au1C As1C -104.32(4) . . . . ? 
Au1B Au1C As1C C13C 29.2(4) . . . . ? 
Au1B Au1C As1C C7C -91.5(3) . . . . ? 
Au1B Au1C As1C C1C 150.6(4) . . . . ? 
C13C As1C C1C C6C -41.4(11) . . . . ? 
C7C As1C C1C C6C 67.7(11) . . . . ? 
Au1C As1C C1C C6C -169.2(9) . . . . ? 
C13C As1C C1C C2C 141.7(10) . . . . ? 
C7C As1C C1C C2C -109.2(11) . . . . ? 
Au1C As1C C1C C2C 13.9(11) . . . . ? 
C6C C1C C2C C3C 2(2) . . . . ? 
As1C C1C C2C C3C 178.5(11) . . . . ? 
C1C C2C C3C C4C -3(2) . . . . ? 
C2C C3C C4C C5C 3(2) . . . . ? 
C2C C3C C4C C19C -177.3(13) . . . . ? 
C3C C4C C5C C6C -1.3(19) . . . . ? 
C19C C4C C5C C6C 178.9(11) . . . . ? 
C2C C1C C6C C5C 0.0(18) . . . . ? 
As1C C1C C6C C5C -176.8(9) . . . . ? 
C4C C5C C6C C1C -0.1(18) . . . . ? 
C13C As1C C7C C8C 58.7(11) . . . . ? 
C1C As1C C7C C8C -50.3(11) . . . . ? 
Au1C As1C C7C C8C -174.1(9) . . . . ? 
C13C As1C C7C C12C -123.1(9) . . . . ? 
C1C As1C C7C C12C 127.9(9) . . . . ? 
Au1C As1C C7C C12C 4.0(10) . . . . ? 
C12C C7C C8C C9C 1.7(19) . . . . ? 
As1C C7C C8C C9C 179.8(9) . . . . ? 
C7C C8C C9C C10C -0.6(19) . . . . ? 
C8C C9C C10C C11C -2.0(18) . . . . ? 
C8C C9C C10C C20C -178.9(13) . . . . ? 
C9C C10C C11C C12C 3.6(19) . . . . ? 
C20C C10C C11C C12C -179.5(13) . . . . ? 
C8C C7C C12C C11C -0.1(18) . . . . ? 
As1C C7C C12C C11C -178.3(9) . . . . ? 
C10C C11C C12C C7C -2.6(19) . . . . ? 
C7C As1C C13C C18C -142.9(10) . . . . ? 
C1C As1C C13C C18C -34.4(11) . . . . ? 
Au1C As1C C13C C18C 92.1(10) . . . . ? 
C7C As1C C13C C14C 39.6(11) . . . . ? 
C1C As1C C13C C14C 148.1(10) . . . . ? 
Au1C As1C C13C C14C -85.4(10) . . . . ? 
C18C C13C C14C C15C -0.7(19) . . . . ? 
As1C C13C C14C C15C 176.8(9) . . . . ? 
C13C C14C C15C C16C -0.7(19) . . . . ? 
C14C C15C C16C C17C -0.8(18) . . . . ? 
C14C C15C C16C C21C -179.3(12) . . . . ? 
C15C C16C C17C C18C 3.6(19) . . . . ? 
C21C C16C C17C C18C -177.9(12) . . . . ? 
C14C C13C C18C C17C 3(2) . . . . ? 
As1C C13C C18C C17C -174.0(10) . . . . ? 
C16C C17C C18C C13C -5(2) . . . . ? 
 
_diffrn_measured_fraction_theta_max    0.997 
_diffrn_reflns_theta_full              25.00 
_diffrn_measured_fraction_theta_full   0.997 
_refine_diff_density_max    6.038 
_refine_diff_density_min   -1.060 
_refine_diff_density_rms    0.169 


_iucr_refine_instructions_details
;
TITL at10am in P2(1) (100K)
CELL 0.71073  12.9884  17.0042  13.3251  90.000  90.318  90.000
ZERR    6.00   0.0009   0.0012   0.0009   0.000   0.002   0.000
LATT -1
SYMM -X, 0.5+Y, -Z
SFAC C H CL AS AU
UNIT 126 126 6 6 6
SIZE 0.227 0.233 0.432
L.S. 10
BOND $H
FMAP 2 1 60
ISOR 0.002 C8B
EADP C7B C6B
EADP C9B C10B
OMIT -4 50
OMIT -4   8   3
OMIT -4   7   2
OMIT 10   0   5
OMIT -1   4   2
PLAN 20
ACTA
CONF
WGHT    0.048800   27.782402
FVAR       0.24746
AU1A  5    0.203042    0.809964    0.917333    11.00000    0.03984    0.03295 =
         0.02851    0.00405    0.00128    0.00221
AS1A  4    0.237577    0.897148    0.786618    11.00000    0.03549    0.03023 =
         0.02826    0.00241   -0.00102   -0.00039
CL1A  3    0.163323    0.723879    1.042424    11.00000    0.05560    0.04391 =
         0.03618    0.01150    0.01142    0.00839
C1A   1    0.118552    0.960237    0.752756    11.00000    0.03052    0.02674 =
         0.03053    0.00384   -0.00261    0.00195
C2A   1    0.044418    0.972734    0.825217    11.00000    0.04222    0.03102 =
         0.02698   -0.00038    0.00710   -0.01384
AFIX  43
H2AA  2    0.051076    0.948824    0.887687    11.00000   -1.20000
AFIX   0
C3A   1   -0.037837    1.019539    0.805905    11.00000    0.03184    0.03149 =
         0.04823   -0.00588    0.00701   -0.01007
AFIX  43
H3AA  2   -0.086075    1.028331    0.855988    11.00000   -1.20000
AFIX   0
C4A   1   -0.051513    1.055157    0.711072    11.00000    0.02748    0.04394 =
         0.04489   -0.01637   -0.00776    0.00296
C5A   1    0.025489    1.042809    0.640280    11.00000    0.05019    0.03014 =
         0.03075   -0.00203   -0.00338    0.00525
AFIX  43
H5AA  2    0.019863    1.066935    0.577855    11.00000   -1.20000
AFIX   0
C6A   1    0.109829    0.995809    0.660183    11.00000    0.03667    0.05130 =
         0.01600   -0.00279   -0.00044   -0.00075
AFIX  43
H6AA  2    0.160124    0.988249    0.611724    11.00000   -1.20000
AFIX   0
C7A   1    0.274661    0.850700    0.660524    11.00000    0.04232    0.02363 =
         0.03040    0.00465    0.00594    0.01068
C8A   1    0.207712    0.795865    0.616366    11.00000    0.03184    0.03880 =
         0.04773   -0.00717    0.00014   -0.00210
AFIX  43
H8AA  2    0.146859    0.781921    0.648228    11.00000   -1.20000
AFIX   0
C9A   1    0.232680    0.763133    0.526164    11.00000    0.04456    0.03396 =
         0.04448   -0.01139    0.00252   -0.00552
AFIX  43
H9AA  2    0.186330    0.728535    0.496234    11.00000   -1.20000
AFIX   0
C10A  1    0.324607    0.779374    0.477120    11.00000    0.03553    0.04156 =
         0.03600    0.00052   -0.00113    0.00888
C11A  1    0.390169    0.831874    0.523125    11.00000    0.04791    0.05041 =
         0.03637   -0.00269    0.01358   -0.00139
AFIX  43
H11A  2    0.452642    0.843640    0.492842    11.00000   -1.20000
AFIX   0
C12A  1    0.365580    0.868043    0.614086    11.00000    0.03761    0.04664 =
         0.03760   -0.00511   -0.00577   -0.00265
AFIX  43
H12A  2    0.410976    0.903867    0.643025    11.00000   -1.20000
AFIX   0
C13A  1    0.348309    0.970471    0.812535    11.00000    0.04337    0.02901 =
         0.02431   -0.00066    0.00219   -0.00481
C14A  1    0.362469    1.038310    0.751690    11.00000    0.04756    0.03981 =
         0.03153    0.00121   -0.01246   -0.00666
AFIX  43
H14A  2    0.314787    1.051182    0.702024    11.00000   -1.20000
AFIX   0
C15A  1    0.447192    1.084142    0.767465    11.00000    0.04635    0.03739 =
         0.03095   -0.00404    0.00940   -0.00143
AFIX  43
H15A  2    0.459785    1.125669    0.723804    11.00000   -1.20000
AFIX   0
C16A  1    0.515219    1.071055    0.846245    11.00000    0.04026    0.04323 =
         0.03392   -0.00945    0.00331    0.00145
C17A  1    0.497106    1.007172    0.909476    11.00000    0.04523    0.05135 =
         0.02992   -0.00397    0.00165    0.00262
AFIX  43
H17A  2    0.539826    0.998519    0.964618    11.00000   -1.20000
AFIX   0
C18A  1    0.415542    0.956502    0.890344    11.00000    0.04707    0.03480 =
         0.03054    0.00658    0.00253    0.00441
AFIX  43
H18A  2    0.406328    0.912510    0.930777    11.00000   -1.20000
AFIX   0
C19A  1   -0.143672    1.105425    0.691618    11.00000    0.04645    0.06747 =
         0.05155   -0.00629    0.00087    0.00629
AFIX 137
H19A  2   -0.146621    1.146541    0.740889    11.00000   -1.50000
H19B  2   -0.204811    1.073877    0.695565    11.00000   -1.50000
H19C  2   -0.138867    1.128193    0.625884    11.00000   -1.50000
AFIX   0
C20A  1    0.350761    0.743078    0.376878    11.00000    0.06373    0.02746 =
         0.04610   -0.00584    0.00994   -0.00358
AFIX 137
H20A  2    0.297557    0.755309    0.329077    11.00000   -1.50000
H20B  2    0.356161    0.687054    0.384089    11.00000   -1.50000
H20C  2    0.415171    0.763822    0.353814    11.00000   -1.50000
AFIX   0
C21A  1    0.608652    1.122908    0.859200    11.00000    0.05026    0.06134 =
         0.03926   -0.00919    0.00975   -0.00879
AFIX 137
H21A  2    0.624693    1.127930    0.929321    11.00000   -1.50000
H21B  2    0.594620    1.173941    0.831514    11.00000   -1.50000
H21C  2    0.666077    1.099837    0.825004    11.00000   -1.50000
AFIX   0
AU1B  5    0.119042    0.212834    0.305895    11.00000    0.04146    0.03348 =
         0.03983   -0.00013    0.00452   -0.00169
AS1B  4    0.241614    0.301329    0.243756    11.00000    0.03749    0.03590 =
         0.03683   -0.00458    0.00237   -0.00123
CL1B  3   -0.011014    0.134898    0.366513    11.00000    0.04638    0.04218 =
         0.05286    0.00471    0.01195   -0.00354
C1B   1    0.378393    0.260385    0.214969    11.00000    0.03374    0.03403 =
         0.03554   -0.01074   -0.00022   -0.00307
C2B   1    0.438591    0.239245    0.297942    11.00000    0.05357    0.03987 =
         0.03388    0.00116    0.01351   -0.00263
AFIX  43
H2BA  2    0.416912    0.250018    0.362906    11.00000   -1.20000
AFIX   0
C3B   1    0.531011    0.201969    0.280654    11.00000    0.06298    0.03558 =
         0.02753    0.00370   -0.00122    0.01104
AFIX  43
H3BA  2    0.571770    0.187053    0.335008    11.00000   -1.20000
AFIX   0
C4B   1    0.564801    0.186117    0.183918    11.00000    0.03773    0.03371 =
         0.04717   -0.01295    0.00508   -0.00137
C5B   1    0.508125    0.210263    0.105443    11.00000    0.06776    0.04629 =
         0.03144    0.01454    0.01533    0.01715
AFIX  43
H5BA  2    0.533194    0.203521    0.040772    11.00000   -1.20000
AFIX   0
C6B   1    0.410621    0.245901    0.119360    11.00000    0.04283    0.03807 =
         0.03199    0.01133    0.00375    0.00693
AFIX  43
H6BA  2    0.369474    0.259138    0.064574    11.00000   -1.20000
AFIX  66
C7B   1    0.201109    0.352761    0.119174    11.00000    0.04283    0.03807 =
         0.03199    0.01133    0.00375    0.00693
C8B   1    0.258860    0.416130    0.085231    11.00000    0.05962    0.05216 =
         0.05374    0.00302    0.01111    0.00438
AFIX  43
H8BA  2    0.314595    0.434152    0.122827    11.00000   -1.20000
AFIX  65
C9B   1    0.233308    0.452565   -0.004904    11.00000    0.04697    0.03814 =
         0.04666    0.00481    0.00604   -0.00634
AFIX  43
H9BA  2    0.271947    0.494964   -0.027614    11.00000   -1.20000
AFIX  65
C10B  1    0.150005    0.425630   -0.061096    11.00000    0.04697    0.03814 =
         0.04666    0.00481    0.00604   -0.00634
C11B  1    0.092254    0.362260   -0.027154    11.00000    0.02630    0.05321 =
         0.05475   -0.01324   -0.00904   -0.00529
AFIX  43
H11B  2    0.036519    0.344239   -0.064751    11.00000   -1.20000
AFIX  65
C12B  1    0.117805    0.325825    0.062980    11.00000    0.05351    0.03174 =
         0.04393   -0.00080    0.00277   -0.00426
AFIX  43
H12B  2    0.079165    0.283426    0.085690    11.00000   -1.20000
AFIX   0
C13B  1    0.270605    0.385830    0.338142    11.00000    0.04116    0.03352 =
         0.03828   -0.00722    0.00273    0.01101
C14B  1    0.361619    0.429216    0.337322    11.00000    0.03754    0.04119 =
         0.03486    0.00227   -0.00004    0.00181
AFIX  43
H14B  2    0.410671    0.420957    0.287848    11.00000   -1.20000
AFIX   0
C15B  1    0.377532    0.484832    0.411608    11.00000    0.04877    0.03199 =
         0.04347    0.00171   -0.01416    0.00121
AFIX  43
H15B  2    0.438782    0.513160    0.411597    11.00000   -1.20000
AFIX   0
C16B  1    0.306859    0.500009    0.485301    11.00000    0.05673    0.02539 =
         0.05271    0.00765   -0.01446    0.00198
C17B  1    0.217286    0.455669    0.486441    11.00000    0.06085    0.04928 =
         0.03649    0.00086    0.01164    0.00089
AFIX  43
H17B  2    0.169191    0.464617    0.536610    11.00000   -1.20000
AFIX   0
C18B  1    0.197139    0.397622    0.413967    11.00000    0.05165    0.05081 =
         0.04083   -0.01148    0.01223    0.00536
AFIX  43
H18B  2    0.137097    0.367879    0.416000    11.00000   -1.20000
AFIX   0
C19B  1    0.663870    0.140593    0.170335    11.00000    0.05210    0.04982 =
         0.04082    0.01441    0.01012    0.01594
AFIX 137
H19D  2    0.697959    0.158456    0.110797    11.00000   -1.50000
H19E  2    0.648588    0.085564    0.164131    11.00000   -1.50000
H19F  2    0.707907    0.148879    0.227460    11.00000   -1.50000
AFIX   0
C20B  1    0.129249    0.463632   -0.161650    11.00000    0.04750    0.05371 =
         0.06249    0.00375   -0.01251    0.01057
AFIX 137
H20D  2    0.064210    0.445659   -0.187409    11.00000   -1.50000
H20E  2    0.182886    0.449651   -0.207607    11.00000   -1.50000
H20F  2    0.127459    0.519738   -0.153843    11.00000   -1.50000
AFIX   0
C21B  1    0.324223    0.563735    0.562225    11.00000    0.10595    0.04782 =
         0.04224   -0.01638   -0.01415    0.00898
AFIX 137
H21D  2    0.353349    0.609095    0.530228    11.00000   -1.50000
H21E  2    0.370641    0.544997    0.613186    11.00000   -1.50000
H21F  2    0.259733    0.577690    0.592241    11.00000   -1.50000
AFIX   0
AU1C  5    0.291585    0.097641    0.407820    11.00000    0.04861    0.03467 =
         0.02902   -0.00524    0.00172   -0.00385
AS1C  4    0.265539    0.008640    0.276026    11.00000    0.03894    0.03207 =
         0.02615   -0.00286    0.00274   -0.00318
CL1C  3    0.326082    0.177030    0.541918    11.00000    0.07787    0.04508 =
         0.03461   -0.01115   -0.00426   -0.00574
C1C   1    0.387473   -0.054690    0.243228    11.00000    0.03037    0.05791 =
         0.03133    0.01057    0.00326    0.00587
C2C   1    0.467810   -0.054416    0.312404    11.00000    0.04403    0.05601 =
         0.03943   -0.01986    0.00644   -0.01731
AFIX  43
H2CA  2    0.463539   -0.024292    0.370484    11.00000   -1.20000
AFIX   0
C3C   1    0.555182   -0.099978    0.293661    11.00000    0.03838    0.06203 =
         0.05539   -0.00790    0.00303    0.00111
AFIX  43
H3CA  2    0.610533   -0.097986    0.338163    11.00000   -1.20000
AFIX   0
C4C   1    0.560718   -0.147814    0.210353    11.00000    0.04273    0.04012 =
         0.04795    0.00616    0.00345   -0.00003
C5C   1    0.476977   -0.146571    0.141647    11.00000    0.05634    0.03658 =
         0.02490    0.00002    0.00333    0.01449
AFIX  43
H5CA  2    0.479015   -0.177366    0.084013    11.00000   -1.20000
AFIX   0
C6C   1    0.391713   -0.099298    0.160383    11.00000    0.03170    0.02486 =
         0.02721    0.00140    0.00577    0.00305
AFIX  43
H6CA  2    0.337107   -0.098652    0.114949    11.00000   -1.20000
AFIX   0
C7C   1    0.161446   -0.069193    0.305399    11.00000    0.03757    0.03051 =
         0.02610    0.00862   -0.00669   -0.00424
C8C   1    0.139818   -0.130895    0.243328    11.00000    0.04690    0.05142 =
         0.02576   -0.00217    0.01459   -0.01430
AFIX  43
H8CA  2    0.175746   -0.136770    0.183619    11.00000   -1.20000
AFIX   0
C9C   1    0.064111   -0.185083    0.269135    11.00000    0.04257    0.03882 =
         0.02796   -0.00172   -0.00500   -0.00468
AFIX  43
H9CA  2    0.049015   -0.226806    0.226395    11.00000   -1.20000
AFIX   0
C10C  1    0.010617   -0.176692    0.359667    11.00000    0.03737    0.03544 =
         0.03044    0.00621    0.00301   -0.00078
C11C  1    0.036275   -0.115920    0.423436    11.00000    0.04636    0.05894 =
         0.02252    0.00234    0.00995   -0.00437
AFIX  43
H11C  2    0.003792   -0.111790    0.485235    11.00000   -1.20000
AFIX   0
C12C  1    0.110961   -0.060032    0.396304    11.00000    0.04451    0.03531 =
         0.02903   -0.00144    0.01219   -0.00290
AFIX  43
H12C  2    0.126210   -0.017875    0.438293    11.00000   -1.20000
AFIX   0
C13C  1    0.223007    0.053343    0.149134    11.00000    0.04399    0.02629 =
         0.02698   -0.00228    0.00728    0.00165
C14C  1    0.120164    0.067212    0.131357    11.00000    0.03920    0.05532 =
         0.03605   -0.00169    0.01151   -0.01816
AFIX  43
H14C  2    0.071203    0.052780    0.178573    11.00000   -1.20000
AFIX   0
C15C  1    0.089780    0.103512    0.040865    11.00000    0.03025    0.04604 =
         0.05042   -0.01208    0.00586   -0.01172
AFIX  43
H15C  2    0.020419    0.112682    0.027705    11.00000   -1.20000
AFIX   0
C16C  1    0.162582    0.125241   -0.027609    11.00000    0.04476    0.02259 =
         0.03488   -0.00847    0.00366    0.00092
C17C  1    0.265319    0.112843   -0.008296    11.00000    0.05384    0.04021 =
         0.04196    0.01157    0.01465    0.00227
AFIX  43
H17C  2    0.314570    0.130443   -0.053440    11.00000   -1.20000
AFIX   0
C18C  1    0.295882    0.073622    0.079555    11.00000    0.03774    0.04725 =
         0.05832    0.01392    0.02132    0.00789
AFIX  43
H18C  2    0.364842    0.061477    0.090552    11.00000   -1.20000
AFIX   0
C19C  1    0.650319   -0.199560    0.190250    11.00000    0.04817    0.04308 =
         0.06267    0.01299    0.01121    0.01696
AFIX 137
H19G  2    0.687090   -0.209138    0.251739    11.00000   -1.50000
H19H  2    0.695188   -0.174401    0.143091    11.00000   -1.50000
H19I  2    0.626621   -0.248604    0.162920    11.00000   -1.50000
AFIX   0
C20C  1   -0.070044   -0.236253    0.388284    11.00000    0.07178    0.04354 =
         0.05060    0.00353    0.00536   -0.02528
AFIX 137
H20G  2   -0.067457   -0.279954    0.342755    11.00000   -1.50000
H20H  2   -0.136921   -0.212328    0.384917    11.00000   -1.50000
H20I  2   -0.057113   -0.254402    0.455400    11.00000   -1.50000
AFIX   0
C21C  1    0.130508    0.165208   -0.124674    11.00000    0.05146    0.04018 =
         0.04712    0.00339    0.00645   -0.00714
AFIX 137
H21G  2    0.181707    0.203158   -0.143230    11.00000   -1.50000
H21H  2    0.065646    0.191204   -0.115386    11.00000   -1.50000
H21I  2    0.123879    0.126550   -0.176816    11.00000   -1.50000
 
HKLF 4 1 -1 0 0 0 0 1 0 1 0
 
REM  at10am in P2(1) (100K)
REM R1 =  0.0427 for   9939 Fo > 4sig(Fo)  and  0.0437 for all  10193 data
REM    634 parameters refined using      7 restraints
 
END  
     
WGHT      0.0486     27.8146 
REM Highest difference peak  6.038,  deepest hole -1.060,  1-sigma level  0.169
Q1    1   0.2119  0.4040  0.0605  11.00000  0.05    6.04
Q2    1   0.3489  0.0773  0.4192  11.00000  0.05    2.94
Q3    1   0.2550  0.3428  0.2008  11.00000  0.05    2.34
Q4    1   0.1430  0.8147  0.9197  11.00000  0.05    1.95
Q5    1   0.2403  0.0850  0.4332  11.00000  0.05    1.71
Q6    1   0.2604  0.8181  0.9207  11.00000  0.05    1.62
Q7    1   0.0442  0.2197  0.3142  11.00000  0.05    1.36
Q8    1   0.1915  0.2125  0.2955  11.00000  0.05    1.33
Q9    1   0.2150  0.2174  0.0579  11.00000  0.05    1.32
Q10   1   0.2067  0.0027  0.2866  11.00000  0.05    1.07
Q11   1   0.5341  0.1183  0.2825  11.00000  0.05    1.06
Q12   1   0.2934  0.5032  0.6185  11.00000  0.05    1.04
Q13   1   0.2974  0.5019  0.5566  11.00000  0.05    1.01
Q14   1   0.2115  0.7873  1.0573  11.00000  0.05    0.99
Q15   1   0.1983  0.7957  0.8869  11.00000  0.05    0.98
Q16   1  -0.2834  1.0013  0.7343  11.00000  0.05    0.96
Q17   1   0.1226  0.5019  0.5652  11.00000  0.05    0.92
Q18   1   0.1670  0.4601 -0.0811  11.00000  0.05    0.89
Q19   1   0.3237  0.2991  0.2359  11.00000  0.05    0.85
Q20   1  -0.1067  1.1189  0.8381  11.00000  0.05    0.84
;
