# Supplementary material for: Synthesis, Spectral Characterization and Crystals Structure of some Arsane Derivatives of Gold (I) Complexes: A Comparative Density Functional Theory Study
Source: PLoS One. 2015 Mar 23;10(3):e0119620. doi: 10.1371/journal.pone.0119620 (PMC4370652; doi:10.1371/journal.pone.0119620)
Supplement: S2 Data — (CIF) [file pone.0119620.s002.cif]

_publ_section_title
;
Synthesis, spectral characterization and crystals structure
of some arsane derivatives of Gold (I) complexes:
A comparative density functional theory (DFT) study
;

_publ_section_abstract
;
A series of complexes of the type LAuCl where L = tris(p-tolylarsane),
tris(m-tolylarsane), bis(diphenylarsano)ethane,
and tris(naphthyl)arsane have been synthesized.
All of the new complexes, 1-4, have been fully characterized
by means of 1H NMR and 13C NMR spectroscopy and single
crystal X-ray crystallography. The structures of complexes
1-4 have been determined from X-ray diffraction data.
The linear molecules have an average bond distance between
gold-arsenic and gold-chlorine of 2.3390� and 2.2846�, respectively.
Aurophilic interaction was prominent in complex 1 and 3,
whereas complex 2 and 4 do not show any such interaction.
The intermolecular gold interaction bond length was affected
by the electronegativity of the molecule. The calculated
geometric parameters obtained by density functional theory
(DFT) using Becke�s three parameters hybrid exchange function
in combination with the correlation function of Lee, Yang and
Parr (B3LYP) are in good agreement with the experimental results.
; 

data_publication_text
_publ_requested_journal          PLOSONE
_publ_contact_author_name        'Omar bin Shawkataly'
_publ_contact_author_address     
;Chemical Sciences Programme
School of Distance Education
Universiti Sains Malaysia
11800 USM, Penang
Malaysia
;
_publ_contact_author_email       omarsa@usm.my
_publ_contact_author_phone       (6)04-6533936
_publ_contact_author_fax         (6)04-6576000
loop_
_publ_author_name
_publ_author_address
'Shawkataly, Omar bin'
;Chemical Sciences Programme
School of Distance Education
Universiti Sains Malaysia
11800 USM, Penang
Malaysia
;
'Tariq, Abu'
;Chemical Sciences Programme
School of Distance Education
Universiti Sains Malaysia
11800 USM, Penang
Malaysia
;
'Khan, Imthyaz Ahmed'
;Department of Chemistry
Gokhale Centenary College
Ankola 581314, 
NK, Karnataka
India
;
'Goh, Chin-Ping'
;Chemical Sciences Programme
School of Distance Education
Universiti Sains Malaysia
11800 USM, Penang
Malaysia
;
'Rosli, Mohd Mustaqim'
;X-ray Crystallography Unit
School of Physics
Universiti Sains Malaysia
11800 USM, Penang
Malaysia
;
'Fun, Hoong-Kun'
;X-ray Crystallography Unit
School of Physics
Universiti Sains Malaysia
11800 USM, Penang
Malaysia
;

# start Validation Reply Form
_vrf_PUBL024_GLOBAL
;
PROBLEM: The number of authors is greater than 5.
RESPONSE: The design of experiment and synthesis and spectral
characterization work was conducted by the visiting
scholar Tariq with Khan assistance. The crystal structures solving and
refinement were carried out by both Goh and Rosli. Final
verification and justification of work were confirmed 
by both Shawkataly and Fun.  
;

# end Validation Reply Form
 
data_mo_at11_0m 
 
_audit_creation_method            SHELXL-97 
_chemical_name_systematic 
; 
Chlorido[tris(<i>m</i>-tolylarsane)gold(I) 
; 
_chemical_name_common             ? 
_chemical_melting_point           ? 
_chemical_formula_moiety          ? 
_chemical_formula_sum 
 'C21 H21 As Au Cl' 
_chemical_formula_weight          580.71 
 
loop_ 
 _atom_type_symbol 
 _atom_type_description 
 _atom_type_scat_dispersion_real 
 _atom_type_scat_dispersion_imag 
 _atom_type_scat_source 
 'C'  'C'   0.0033   0.0016 
 'International Tables Vol C Tables 4.2.6.8 and 6.1.1.4' 
 'H'  'H'   0.0000   0.0000 
 'International Tables Vol C Tables 4.2.6.8 and 6.1.1.4' 
 'Cl'  'Cl'   0.1484   0.1585 
 'International Tables Vol C Tables 4.2.6.8 and 6.1.1.4' 
 'As'  'As'   0.0499   2.0058 
 'International Tables Vol C Tables 4.2.6.8 and 6.1.1.4' 
 'Au'  'Au'  -2.0133   8.8022 
 'International Tables Vol C Tables 4.2.6.8 and 6.1.1.4' 
 
_symmetry_cell_setting            'Orthorhombic' 
_symmetry_space_group_name_H-M    'P n m a ' 
_symmetry_space_group_name_Hall   ' -P 2ac 2n'
 
loop_ 
 _symmetry_equiv_pos_as_xyz 
 'x, y, z' 
 '-x+1/2, -y, z+1/2' 
 'x+1/2, -y+1/2, -z+1/2' 
 '-x, y+1/2, -z' 
 '-x, -y, -z' 
 'x-1/2, y, -z-1/2' 
 '-x-1/2, y-1/2, z-1/2' 
 'x, -y-1/2, z' 
 
_cell_length_a                    11.6328(11) 
_cell_length_b                    14.0632(12) 
_cell_length_c                    11.9721(11) 
_cell_angle_alpha                 90.00 
_cell_angle_beta                  90.00 
_cell_angle_gamma                 90.00 
_cell_volume                      1958.6(3) 
_cell_formula_units_Z             4 
_cell_measurement_temperature     100.0(1)
_cell_measurement_reflns_used    4790
_cell_measurement_theta_min        2.84
_cell_measurement_theta_max       32.40
_exptl_crystal_description       'needle'
_exptl_crystal_colour            'colourless'
_exptl_crystal_size_min          0.079
_exptl_crystal_size_mid          0.134
_exptl_crystal_size_max          0.51
_exptl_crystal_density_meas       ? 
_exptl_crystal_density_diffrn     1.969 
_exptl_crystal_density_method     'not measured' 
_exptl_crystal_F_000              1104 
_exptl_absorpt_coefficient_mu     9.324 
_exptl_absorpt_correction_type    multi-scan 
_exptl_absorpt_correction_T_min   0.0874 
_exptl_absorpt_correction_T_max   0.5262 
_exptl_absorpt_process_details    '(<i>SADABS</i>; Bruker, 2009)' 
 
_exptl_special_details 
;
The crystal was placed in the cold stream of an Oxford Cryosystems 
Cobra open-flow nitrogen cryostat (Cosier & Glazer, 1986) operating 
at 100.0 (1) K. 
; 
_diffrn_ambient_temperature       100 
_diffrn_radiation_wavelength      0.71073 
_diffrn_radiation_type            MoK\a 
_diffrn_radiation_source          'fine-focus sealed tube' 
_diffrn_radiation_monochromator   graphite 
_diffrn_measurement_device_type   'Bruker APEX Duo CCD area detector'
_diffrn_measurement_method        '\f and \w scans'  
_diffrn_detector_area_resol_mean  ? 
_diffrn_standards_number          0 
_diffrn_standards_interval_count  . 
_diffrn_standards_interval_time   . 
_diffrn_standards_decay_%         ?  
_diffrn_reflns_number             12782 
_diffrn_reflns_av_R_equivalents   0.0452 
_diffrn_reflns_av_sigmaI/netI     0.0382 
_diffrn_reflns_limit_h_min        -16 
_diffrn_reflns_limit_h_max        16 
_diffrn_reflns_limit_k_min        -19 
_diffrn_reflns_limit_k_max        19 
_diffrn_reflns_limit_l_min        -16 
_diffrn_reflns_limit_l_max        14 
_diffrn_reflns_theta_min          2.44 
_diffrn_reflns_theta_max          30.00 
_reflns_number_total              2949 
_reflns_number_gt                 2413 
_reflns_threshold_expression      'I > 2\s(I)' 

_computing_data_collection        'APEX2 (Bruker, 2009)' 
_computing_cell_refinement        'SAINT (Bruker, 2009)' 
_computing_data_reduction          SAINT
_computing_structure_solution     'SHELXTL (Sheldrick, 2008)' 
_computing_structure_refinement    SHELXTL 
_computing_molecular_graphics      SHELXTL 
_computing_publication_material
;
SHELXTL and PLATON (Spek, 2009)
;
_iucr_refine_instructions_details
;
TITL mo_at11_0m in Pnma
CELL  0.71073   11.6328   14.0632   11.9721    90.000    90.000    90.000
ZERR        4    0.0011    0.0012    0.0011     0.000     0.000     0.000
LATT   1
SYMM     0.50000 - X ,            - Y ,    0.50000 + Z
SYMM     0.50000 + X ,    0.50000 - Y ,    0.50000 - Z
SYMM             - X ,    0.50000 + Y ,            - Z
SFAC C H CL AS AU
UNIT 84 84 4 4 4
TEMP 23.000
SIZE 0.079 0.134 0.51
L.S. 10
BOND $H
FMAP 2 3 60
PLAN 20
EADP C8 C9
EADP C8X C9X
OMIT -4 60
OMIT 3 1 2
OMIT 7 5 5
OMIT 1 12 3
OMIT 2 3 2
OMIT 3 11 3
OMIT 1 8 3
OMIT 3 1 3
OMIT 7 5 1
OMIT 7 3 3
OMIT 5 2 3
OMIT 5 4 3
ACTA
CONF
WGHT    0.019900   14.420400
FVAR       0.30302   0.48726
AU1   5    0.929583    0.250000    0.412034    10.50000    0.02593    0.02533 =
         0.02697    0.00000    0.00011    0.00000
AS1   4    0.861794    0.250000    0.228922    10.50000    0.02210    0.02856 =
         0.02657    0.00000    0.00047    0.00000
CL1   3    0.992591    0.250000    0.592751    10.50000    0.03778    0.03946 =
         0.02840    0.00000   -0.00216    0.00000
C1    1    0.978254    0.250000    0.111451    10.50000    0.01531    0.04081 =
         0.02801    0.00000    0.00174    0.00000
C2    1    1.052059    0.328126    0.112097    10.50000    0.02595    0.02925 =
         0.03096    0.00289   -0.00244   -0.00437
AFIX   3
H2A   2    1.043979    0.378156    0.166087    10.50000   -1.20000
AFIX   0
C3    1    1.136056    0.330618    0.028676    10.50000    0.02405    0.04518 =
         0.04115    0.00949   -0.00102   -0.00969
AFIX   3
H3A   2    1.187526    0.383758    0.022966    10.50000   -1.20000
AFIX   0
C4    1    1.145140    0.250000   -0.051248    10.50000    0.02415    0.07305 =
         0.02790    0.00000    0.00388    0.00000
AFIX   3
H4A   2    1.206762    0.250000   -0.104540    10.50000   -1.20000
AFIX   0
C5    1    1.070674    0.184112   -0.050265    10.50000    0.03035    0.04300 =
         0.02849    0.00656    0.00576    0.00967
C6    1    0.984360    0.180171    0.032376    10.50000    0.02108    0.03711 =
         0.02506    0.00229   -0.00221    0.00186
AFIX   3
H6A   2    0.930070    0.128761    0.031826    10.50000   -1.20000
AFIX   0
C7    1    1.077508    0.107184   -0.140424    10.50000    0.03913    0.05839 =
         0.03112   -0.00058    0.00409    0.01276
AFIX 137
H7A   2    1.154310    0.082351   -0.143585    10.50000   -1.50000
H7B   2    1.057598    0.134157   -0.211500    10.50000   -1.50000
H7C   2    1.024904    0.056786   -0.122747    10.50000   -1.50000
AFIX   0
PART   1
C8    1    0.773524    0.366414    0.197006    10.50000    0.02709    0.02854 =
         0.03632   -0.00294    0.00193    0.00372
C9    1    0.693745    0.371050    0.109829    10.50000    0.02709    0.02854 =
         0.03632   -0.00294    0.00193    0.00372
AFIX  43
H9A   2    0.683579    0.317967    0.064568    10.50000   -1.20000
AFIX   0
C10   1    0.629921    0.451068    0.088640    10.50000    0.03115    0.02915 =
         0.03735   -0.00848   -0.00552    0.00343
AFIX  43
H10A  2    0.575253    0.451119    0.031959    10.50000   -1.20000
AFIX   0
C11   1    0.647271    0.529317    0.150663    10.50000    0.04295    0.01865 =
         0.03034    0.00674    0.00604    0.00933
AFIX  43
H11A  2    0.603311    0.583026    0.135519    10.50000   -1.20000
AFIX   0
C12   1    0.728723    0.534096    0.237498    10.50000    0.03617    0.02831 =
         0.03308   -0.01113    0.01115   -0.01097
C13   1    0.793331    0.449616    0.259093    10.50000    0.02851    0.03231 =
         0.03148   -0.00128    0.00193    0.00091
AFIX  43
H13A  2    0.849046    0.449716    0.314803    10.50000   -1.20000
AFIX   0
C14   1    0.745369    0.620751    0.309264    10.50000    0.05015    0.02860 =
         0.04181   -0.01337   -0.00621   -0.00229
AFIX 137
H14A  2    0.695289    0.670566    0.284008    10.50000   -1.50000
H14B  2    0.823769    0.641608    0.304121    10.50000   -1.50000
H14C  2    0.727675    0.605405    0.385483    10.50000   -1.50000
AFIX   0
PART   2
C8X   1    0.762409    0.351222    0.190585    10.50000    0.03073    0.02919 =
         0.02653   -0.00122   -0.00225    0.00286
C9X   1    0.739812    0.369728    0.080416    10.50000    0.03073    0.02919 =
         0.02653   -0.00122   -0.00225    0.00286
AFIX  43
H9XA  2    0.772827    0.333554    0.023850    10.50000   -1.20000
AFIX   0
C10X  1    0.664858    0.445431    0.055910    10.50000    0.03556    0.03821 =
         0.04301    0.00005   -0.00276    0.00396
AFIX  43
H10B  2    0.648133    0.460253   -0.018029    10.50000   -1.20000
AFIX   0
C11X  1    0.617729    0.495982    0.138153    10.50000    0.05239    0.01123 =
         0.06047    0.00285   -0.00925   -0.01091
AFIX  43
H11B  2    0.569029    0.545858    0.119111    10.50000   -1.20000
AFIX   0
C12X  1    0.637372    0.478260    0.251442    10.50000    0.03047    0.03151 =
         0.04183   -0.01153   -0.00204   -0.00131
C13X  1    0.710100    0.400792    0.275198    10.50000    0.03241    0.02534 =
         0.02968    0.00123    0.00135    0.00100
AFIX  43
H13B  2    0.722800    0.383053    0.349008    10.50000   -1.20000
AFIX   0
C14X  1    0.582008    0.539402    0.341145    10.50000    0.05202    0.03827 =
         0.04348   -0.00479    0.00016    0.01191
AFIX 137
H14D  2    0.612981    0.522601    0.412801    10.50000   -1.50000
H14E  2    0.500439    0.529037    0.341168    10.50000   -1.50000
H14F  2    0.597614    0.605207    0.326155    10.50000   -1.50000
PART   0
 
HKLF 4 1 1 0 0 0 0 -1 0 1 0
 
REM  mo_at11_0m in Pnma
REM R1 =  0.0375 for   2413 Fo > 4sig(Fo)  and  0.0506 for all   2949 data
REM    194 parameters refined using      0 restraints
 
END  
     
WGHT      0.0194     14.5277 
REM Highest difference peak  2.185,  deepest hole -2.360,  1-sigma level  0.181
Q1    1   0.9403  0.2989  0.4396  11.00000  0.05    2.18
Q2    1   0.9367  0.2500  0.3490  10.50000  0.05    1.65
Q3    1   0.8821  0.2500  0.4159  10.50000  0.05    1.20
Q4    1   0.9562  0.1869  0.3874  11.00000  0.05    1.03
Q5    1   0.9949  0.2500  0.4182  10.50000  0.05    1.01
Q6    1   0.8831  0.3046  0.3569  11.00000  0.05    0.80
Q7    1   1.1010  0.2500  0.5599  10.50000  0.05    0.77
Q8    1   0.8516  0.2500  0.1489  10.50000  0.05    0.72
Q9    1   0.8808  0.2038  0.2637  11.00000  0.05    0.72
Q10   1   1.2114  0.2500  0.0725  10.50000  0.05    0.71
Q11   1   1.1379  0.2500  0.1910  10.50000  0.05    0.70
Q12   1   1.0353  0.2500  0.3687  10.50000  0.05    0.69
Q13   1   0.8670  0.3026  0.2047  11.00000  0.05    0.68
Q14   1   0.5570  0.4964  0.0603  11.00000  0.05    0.67
Q15   1   0.8074  0.3220  0.2437  11.00000  0.05    0.64
Q16   1   0.6250  0.7500  0.3481  10.50000  0.05    0.58
Q17   1   0.9860  0.2966  0.6178  11.00000  0.05    0.58
Q18   1   0.9582  0.1937  0.5213  11.00000  0.05    0.58
Q19   1   0.6455  0.7500  0.2447  10.50000  0.05    0.56
Q20   1   1.0619  0.1947  0.6212  11.00000  0.05    0.56
;
_refine_special_details 
; 
 Refinement of F^2^ against ALL reflections.  The weighted R-factor wR and 
 goodness of fit S are based on F^2^, conventional R-factors R are based 
 on F, with F set to zero for negative F^2^. The threshold expression of 
 F^2^ > 2sigma(F^2^) is used only for calculating R-factors(gt) etc. and is 
 not relevant to the choice of reflections for refinement.  R-factors based 
 on F^2^ are statistically about twice as large as those based on F, and R- 
 factors based on ALL data will be even larger. 
; 
 
_refine_ls_structure_factor_coef  Fsqd  
_refine_ls_matrix_type            full 
_refine_ls_weighting_scheme       calc  
_refine_ls_weighting_details 
 'calc w=1/[\s^2^(Fo^2^)+(0.0199P)^2^+14.4204P] where P=(Fo^2^+2Fc^2^)/3' 
_atom_sites_solution_primary      direct 
_atom_sites_solution_secondary    difmap 
_atom_sites_solution_hydrogens    geom 
_refine_ls_hydrogen_treatment     mixed 
_refine_ls_extinction_method      none 
_refine_ls_extinction_coef        ? 
_refine_ls_number_reflns          2949 
_refine_ls_number_parameters      194 
_refine_ls_number_restraints      0 
_refine_ls_R_factor_all           0.0506 
_refine_ls_R_factor_gt            0.0375 
_refine_ls_wR_factor_ref          0.0911 
_refine_ls_wR_factor_gt           0.0855 
_refine_ls_goodness_of_fit_ref    1.148 
_refine_ls_restrained_S_all       1.148 
_refine_ls_shift/su_max           0.001 
_refine_ls_shift/su_mean          0.000 
 
loop_ 
 _atom_site_label 
 _atom_site_type_symbol 
 _atom_site_fract_x 
 _atom_site_fract_y 
 _atom_site_fract_z 
 _atom_site_U_iso_or_equiv 
 _atom_site_adp_type 
 _atom_site_occupancy 
 _atom_site_symmetry_multiplicity 
 _atom_site_calc_flag 
 _atom_site_refinement_flags 
 _atom_site_disorder_assembly 
 _atom_site_disorder_group 
Au1 Au 0.92958(3) 0.2500 0.41203(3) 0.02608(9) Uani 1 2 d S A . 
As1 As 0.86179(7) 0.2500 0.22892(7) 0.02574(17) Uani 1 2 d S . . 
Cl1 Cl 0.9926(2) 0.2500 0.59275(18) 0.0352(4) Uani 1 2 d S . . 
C1 C 0.9783(6) 0.2500 0.1115(7) 0.0280(17) Uani 1 2 d S . . 
C2 C 1.0521(10) 0.3281(9) 0.1121(10) 0.029(2) Uani 0.50 1 d P . . 
H2A H 1.0440 0.3782 0.1661 0.034 Uiso 0.50 1 d PR A . 
C3 C 1.1361(10) 0.3306(10) 0.0287(11) 0.037(3) Uani 0.50 1 d P . . 
H3A H 1.1875 0.3838 0.0230 0.044 Uiso 0.50 1 d PR . . 
C4 C 1.1451(8) 0.2500 -0.0512(8) 0.042(2) Uani 1 2 d S . . 
H4A H 1.2068 0.2500 -0.1045 0.050 Uiso 1 2 d SR A . 
C5 C 1.0707(11) 0.1841(10) -0.0503(10) 0.034(3) Uani 0.50 1 d P . . 
C6 C 0.9844(9) 0.1802(9) 0.0324(9) 0.028(2) Uani 0.50 1 d P . . 
H6A H 0.9301 0.1288 0.0318 0.033 Uiso 0.50 1 d PR A . 
C7 C 1.0775(12) 0.1072(12) -0.1404(11) 0.043(3) Uani 0.50 1 d P . . 
H7A H 1.1543 0.0824 -0.1436 0.064 Uiso 0.50 1 calc PR A . 
H7B H 1.0576 0.1342 -0.2115 0.064 Uiso 0.50 1 calc PR . . 
H7C H 1.0249 0.0568 -0.1227 0.064 Uiso 0.50 1 calc PR . . 
C8 C 0.774(3) 0.3664(14) 0.197(3) 0.031(2) Uani 0.50 1 d P A 1 
C9 C 0.6937(12) 0.3711(10) 0.1098(12) 0.031(2) Uani 0.50 1 d P A 1 
H9A H 0.6836 0.3180 0.0646 0.037 Uiso 0.50 1 calc PR A 1 
C10 C 0.6299(16) 0.4511(15) 0.0886(17) 0.033(4) Uani 0.50 1 d P A 1 
H10A H 0.5753 0.4511 0.0320 0.039 Uiso 0.50 1 calc PR A 1 
C11 C 0.6473(15) 0.5293(11) 0.1507(13) 0.031(3) Uani 0.50 1 d P A 1 
H11A H 0.6033 0.5830 0.1355 0.037 Uiso 0.50 1 calc PR A 1 
C12 C 0.7287(11) 0.5341(8) 0.2375(10) 0.033(3) Uani 0.50 1 d P A 1 
C13 C 0.7933(10) 0.4496(8) 0.2591(10) 0.031(2) Uani 0.50 1 d P A 1 
H13A H 0.8490 0.4497 0.3148 0.037 Uiso 0.50 1 calc PR A 1 
C14 C 0.7454(13) 0.6208(9) 0.3093(12) 0.040(3) Uani 0.50 1 d P A 1 
H14A H 0.6953 0.6706 0.2840 0.060 Uiso 0.50 1 calc PR A 1 
H14B H 0.8238 0.6416 0.3041 0.060 Uiso 0.50 1 calc PR A 1 
H14C H 0.7277 0.6054 0.3855 0.060 Uiso 0.50 1 calc PR A 1 
C8X C 0.762(3) 0.3512(14) 0.191(3) 0.029(2) Uani 0.50 1 d P A 2 
C9X C 0.7398(12) 0.3697(10) 0.0804(11) 0.029(2) Uani 0.50 1 d P A 2 
H9XA H 0.7728 0.3336 0.0238 0.035 Uiso 0.50 1 calc PR A 2 
C10X C 0.6649(16) 0.4454(18) 0.0559(19) 0.039(4) Uani 0.50 1 d P A 2 
H10B H 0.6481 0.4603 -0.0180 0.047 Uiso 0.50 1 calc PR A 2 
C11X C 0.6177(17) 0.4960(12) 0.1382(18) 0.041(4) Uani 0.50 1 d P A 2 
H11B H 0.5690 0.5459 0.1191 0.050 Uiso 0.50 1 calc PR A 2 
C12X C 0.6374(11) 0.4783(9) 0.2514(11) 0.035(3) Uani 0.50 1 d P A 2 
C13X C 0.7101(10) 0.4008(8) 0.2752(10) 0.029(2) Uani 0.50 1 d P A 2 
H13B H 0.7228 0.3831 0.3490 0.035 Uiso 0.50 1 calc PR A 2 
C14X C 0.5820(13) 0.5394(11) 0.3411(12) 0.045(3) Uani 0.50 1 d P A 2 
H14D H 0.6130 0.5226 0.4128 0.067 Uiso 0.50 1 calc PR A 2 
H14E H 0.5004 0.5290 0.3412 0.067 Uiso 0.50 1 calc PR A 2 
H14F H 0.5976 0.6052 0.3262 0.067 Uiso 0.50 1 calc PR A 2 
 
loop_ 
 _atom_site_aniso_label 
 _atom_site_aniso_U_11 
 _atom_site_aniso_U_22 
 _atom_site_aniso_U_33 
 _atom_site_aniso_U_23 
 _atom_site_aniso_U_13 
 _atom_site_aniso_U_12 
Au1 0.02593(14) 0.02533(15) 0.02698(15) 0.000 0.00011(12) 0.000 
As1 0.0221(3) 0.0286(4) 0.0266(4) 0.000 0.0005(3) 0.000 
Cl1 0.0378(10) 0.0395(10) 0.0284(10) 0.000 -0.0022(9) 0.000 
C1 0.015(3) 0.041(4) 0.028(4) 0.000 0.002(3) 0.000 
C2 0.026(5) 0.029(5) 0.031(6) 0.003(4) -0.002(4) -0.004(4) 
C3 0.024(5) 0.045(7) 0.041(7) 0.009(6) -0.001(5) -0.010(5) 
C4 0.024(4) 0.073(7) 0.028(4) 0.000 0.004(3) 0.000 
C5 0.030(6) 0.043(7) 0.028(6) 0.007(5) 0.006(5) 0.010(6) 
C6 0.021(5) 0.037(6) 0.025(5) 0.002(5) -0.002(4) 0.002(5) 
C7 0.039(7) 0.058(9) 0.031(6) -0.001(6) 0.004(6) 0.013(7) 
C8 0.027(5) 0.029(5) 0.036(6) -0.003(5) 0.002(4) 0.004(5) 
C9 0.027(5) 0.029(5) 0.036(6) -0.003(5) 0.002(4) 0.004(5) 
C10 0.031(9) 0.029(8) 0.037(10) -0.008(8) -0.006(7) 0.003(8) 
C11 0.043(8) 0.019(7) 0.030(7) 0.007(6) 0.006(6) 0.009(6) 
C12 0.036(6) 0.028(5) 0.033(6) -0.011(5) 0.011(5) -0.011(5) 
C13 0.029(5) 0.032(6) 0.031(6) -0.001(5) 0.002(5) 0.001(5) 
C14 0.050(8) 0.029(6) 0.042(7) -0.013(5) -0.006(6) -0.002(6) 
C8X 0.031(6) 0.029(5) 0.027(5) -0.001(4) -0.002(4) 0.003(5) 
C9X 0.031(6) 0.029(5) 0.027(5) -0.001(4) -0.002(4) 0.003(5) 
C10X 0.036(10) 0.038(9) 0.043(11) 0.000(8) -0.003(7) 0.004(8) 
C11X 0.052(10) 0.011(7) 0.060(11) 0.003(8) -0.009(8) -0.011(7) 
C12X 0.030(6) 0.032(6) 0.042(7) -0.012(5) -0.002(5) -0.001(5) 
C13X 0.032(6) 0.025(5) 0.030(6) 0.001(4) 0.001(5) 0.001(5) 
C14X 0.052(8) 0.038(7) 0.043(8) -0.005(6) 0.000(7) 0.012(7) 
 
_geom_special_details 
; 
 All esds (except the esd in the dihedral angle between two l.s. planes) 
 are estimated using the full covariance matrix.  The cell esds are taken 
 into account individually in the estimation of esds in distances, angles 
 and torsion angles; correlations between esds in cell parameters are only 
 used when they are defined by crystal symmetry.  An approximate (isotropic) 
 treatment of cell esds is used for estimating esds involving l.s. planes. 
; 
 
loop_ 
 _geom_bond_atom_site_label_1 
 _geom_bond_atom_site_label_2 
 _geom_bond_distance 
 _geom_bond_site_symmetry_2 
 _geom_bond_publ_flag 
Au1 Cl1 2.284(2) . ? 
Au1 As1 2.3298(9) . ? 
As1 C8X 1.89(3) 8_565 ? 
As1 C8X 1.89(3) . ? 
As1 C1 1.953(8) . ? 
As1 C8 1.97(3) 8_565 ? 
As1 C8 1.97(3) . ? 
C1 C6 1.366(13) . ? 
C1 C6 1.366(13) 8_565 ? 
C1 C2 1.394(12) . ? 
C1 C2 1.394(12) 8_565 ? 
C2 C6 1.243(16) 8_565 ? 
C2 C3 1.398(17) . ? 
C2 C5 1.963(17) 8_565 ? 
C2 H2A 0.9600 . ? 
C3 C5 1.231(18) 8_565 ? 
C3 C4 1.487(16) . ? 
C3 C6 1.772(16) 8_565 ? 
C3 H3A 0.9600 . ? 
C4 C5 1.269(15) . ? 
C4 C5 1.269(15) 8_565 ? 
C4 C3 1.487(16) 8_565 ? 
C4 H4A 0.9596 . ? 
C5 C3 1.231(18) 8_565 ? 
C5 C6 1.411(16) . ? 
C5 C7 1.53(2) . ? 
C5 C5 1.85(3) 8_565 ? 
C5 C2 1.963(17) 8_565 ? 
C6 C2 1.243(16) 8_565 ? 
C6 C3 1.772(16) 8_565 ? 
C6 C6 1.96(2) 8_565 ? 
C6 H6A 0.9600 . ? 
C7 H7A 0.9600 . ? 
C7 H7B 0.9600 . ? 
C7 H7C 0.9600 . ? 
C8 C9 1.40(3) . ? 
C8 C13 1.41(2) . ? 
C9 C10 1.37(3) . ? 
C9 H9A 0.9300 . ? 
C10 C11 1.34(2) . ? 
C10 H10A 0.9300 . ? 
C11 C12 1.41(2) . ? 
C11 H11A 0.9300 . ? 
C12 C13 1.429(17) . ? 
C12 C14 1.504(16) . ? 
C13 H13A 0.9300 . ? 
C14 H14A 0.9600 . ? 
C14 H14B 0.9600 . ? 
C14 H14C 0.9600 . ? 
C8X C9X 1.37(3) . ? 
C8X C13X 1.37(4) . ? 
C9X C10X 1.41(3) . ? 
C9X H9XA 0.9300 . ? 
C10X C11X 1.33(3) . ? 
C10X H10B 0.9300 . ? 
C11X C12X 1.40(2) . ? 
C11X H11B 0.9300 . ? 
C12X C13X 1.408(17) . ? 
C12X C14X 1.519(18) . ? 
C13X H13B 0.9300 . ? 
C14X H14D 0.9600 . ? 
C14X H14E 0.9600 . ? 
C14X H14F 0.9600 . ? 
 
loop_ 
 _geom_angle_atom_site_label_1 
 _geom_angle_atom_site_label_2 
 _geom_angle_atom_site_label_3 
 _geom_angle 
 _geom_angle_site_symmetry_1 
 _geom_angle_site_symmetry_3 
 _geom_angle_publ_flag 
Cl1 Au1 As1 178.93(6) . . ? 
C8X As1 C8X 97.7(13) 8_565 . ? 
C8X As1 C1 104.4(12) 8_565 . ? 
C8X As1 C1 104.4(12) . . ? 
C8X As1 C8 7.4(12) 8_565 8_565 ? 
C8X As1 C8 105.1(5) . 8_565 ? 
C1 As1 C8 102.8(11) . 8_565 ? 
C8X As1 C8 105.1(5) 8_565 . ? 
C8X As1 C8 7.4(12) . . ? 
C1 As1 C8 102.8(11) . . ? 
C8 As1 C8 112.4(14) 8_565 . ? 
C8X As1 Au1 115.8(8) 8_565 . ? 
C8X As1 Au1 115.8(8) . . ? 
C1 As1 Au1 116.3(2) . . ? 
C8 As1 Au1 111.0(8) 8_565 . ? 
C8 As1 Au1 111.0(8) . . ? 
C6 C1 C6 91.9(11) . 8_565 ? 
C6 C1 C2 122.6(9) . . ? 
C6 C1 C2 53.5(7) 8_565 . ? 
C6 C1 C2 53.5(7) . 8_565 ? 
C6 C1 C2 122.6(9) 8_565 8_565 ? 
C2 C1 C2 104.0(11) . 8_565 ? 
C6 C1 As1 122.4(6) . . ? 
C6 C1 As1 122.4(6) 8_565 . ? 
C2 C1 As1 115.0(6) . . ? 
C2 C1 As1 115.0(6) 8_565 . ? 
C6 C2 C1 62.1(8) 8_565 . ? 
C6 C2 C3 84.1(10) 8_565 . ? 
C1 C2 C3 116.5(11) . . ? 
C6 C2 C5 45.7(7) 8_565 8_565 ? 
C1 C2 C5 89.6(8) . 8_565 ? 
C3 C2 C5 38.5(7) . 8_565 ? 
C6 C2 H2A 121.6 8_565 . ? 
C1 C2 H2A 121.4 . . ? 
C3 C2 H2A 122.1 . . ? 
C5 C2 H2A 137.9 8_565 . ? 
C5 C3 C2 96.5(11) 8_565 . ? 
C5 C3 C4 54.7(9) 8_565 . ? 
C2 C3 C4 119.4(11) . . ? 
C5 C3 C6 52.4(8) 8_565 8_565 ? 
C2 C3 C6 44.2(7) . 8_565 ? 
C4 C3 C6 91.2(8) . 8_565 ? 
C5 C3 H3A 117.5 8_565 . ? 
C2 C3 H3A 120.4 . . ? 
C4 C3 H3A 120.2 . . ? 
C6 C3 H3A 133.6 8_565 . ? 
C5 C4 C5 93.9(12) . 8_565 ? 
C5 C4 C3 120.2(10) . . ? 
C5 C4 C3 52.3(8) 8_565 . ? 
C5 C4 C3 52.3(8) . 8_565 ? 
C5 C4 C3 120.2(10) 8_565 8_565 ? 
C3 C4 C3 99.3(11) . 8_565 ? 
C5 C4 H4A 121.1 . . ? 
C5 C4 H4A 121.1 8_565 . ? 
C3 C4 H4A 118.7 . . ? 
C3 C4 H4A 118.7 8_565 . ? 
C3 C5 C4 73.0(11) 8_565 . ? 
C3 C5 C6 84.0(10) 8_565 . ? 
C4 C5 C6 121.4(12) . . ? 
C3 C5 C7 113.0(12) 8_565 . ? 
C4 C5 C7 118.3(11) . . ? 
C6 C5 C7 120.3(12) . . ? 
C3 C5 C5 99.7(9) 8_565 8_565 ? 
C4 C5 C5 43.1(6) . 8_565 ? 
C6 C5 C5 92.3(7) . 8_565 ? 
C7 C5 C5 135.0(8) . 8_565 ? 
C3 C5 C2 45.0(8) 8_565 8_565 ? 
C4 C5 C2 98.5(10) . 8_565 ? 
C6 C5 C2 39.1(6) . 8_565 ? 
C7 C5 C2 129.9(11) . 8_565 ? 
C5 C5 C2 95.0(5) 8_565 8_565 ? 
C2 C6 C1 64.4(8) 8_565 . ? 
C2 C6 C5 95.2(10) 8_565 . ? 
C1 C6 C5 119.7(11) . . ? 
C2 C6 C3 51.7(8) 8_565 8_565 ? 
C1 C6 C3 97.5(8) . 8_565 ? 
C5 C6 C3 43.7(7) . 8_565 ? 
C2 C6 C6 95.4(8) 8_565 8_565 ? 
C1 C6 C6 44.0(6) . 8_565 ? 
C5 C6 C6 87.7(7) . 8_565 ? 
C3 C6 C6 94.9(6) 8_565 8_565 ? 
C2 C6 H6A 110.6 8_565 . ? 
C1 C6 H6A 120.8 . . ? 
C5 C6 H6A 119.5 . . ? 
C3 C6 H6A 126.2 8_565 . ? 
C6 C6 H6A 138.9 8_565 . ? 
C5 C7 H7A 109.5 . . ? 
C5 C7 H7B 109.5 . . ? 
H7A C7 H7B 109.5 . . ? 
C5 C7 H7C 109.5 . . ? 
H7A C7 H7C 109.5 . . ? 
H7B C7 H7C 109.5 . . ? 
C9 C8 C13 117.7(19) . . ? 
C9 C8 As1 122.0(13) . . ? 
C13 C8 As1 120.3(17) . . ? 
C10 C9 C8 122.4(15) . . ? 
C10 C9 H9A 118.8 . . ? 
C8 C9 H9A 118.8 . . ? 
C11 C10 C9 119.3(17) . . ? 
C11 C10 H10A 120.4 . . ? 
C9 C10 H10A 120.4 . . ? 
C10 C11 C12 123.3(14) . . ? 
C10 C11 H11A 118.4 . . ? 
C12 C11 H11A 118.4 . . ? 
C11 C12 C13 116.6(11) . . ? 
C11 C12 C14 123.2(12) . . ? 
C13 C12 C14 120.2(12) . . ? 
C8 C13 C12 120.7(15) . . ? 
C8 C13 H13A 119.7 . . ? 
C12 C13 H13A 119.7 . . ? 
C9X C8X C13X 122(2) . . ? 
C9X C8X As1 120(2) . . ? 
C13X C8X As1 118.3(18) . . ? 
C8X C9X C10X 117.6(17) . . ? 
C8X C9X H9XA 121.2 . . ? 
C10X C9X H9XA 121.2 . . ? 
C11X C10X C9X 120(2) . . ? 
C11X C10X H10B 119.8 . . ? 
C9X C10X H10B 119.8 . . ? 
C10X C11X C12X 123.7(18) . . ? 
C10X C11X H11B 118.2 . . ? 
C12X C11X H11B 118.2 . . ? 
C11X C12X C13X 115.6(13) . . ? 
C11X C12X C14X 121.0(13) . . ? 
C13X C12X C14X 123.4(12) . . ? 
C8X C13X C12X 120.7(15) . . ? 
C8X C13X H13B 119.7 . . ? 
C12X C13X H13B 119.7 . . ? 
C12X C14X H14D 109.5 . . ? 
C12X C14X H14E 109.5 . . ? 
H14D C14X H14E 109.5 . . ? 
C12X C14X H14F 109.5 . . ? 
H14D C14X H14F 109.5 . . ? 
H14E C14X H14F 109.5 . . ? 
 
loop_ 
 _geom_torsion_atom_site_label_1 
 _geom_torsion_atom_site_label_2 
 _geom_torsion_atom_site_label_3 
 _geom_torsion_atom_site_label_4 
 _geom_torsion 
 _geom_torsion_site_symmetry_1 
 _geom_torsion_site_symmetry_2 
 _geom_torsion_site_symmetry_3 
 _geom_torsion_site_symmetry_4 
 _geom_torsion_publ_flag 
Cl1 Au1 As1 C8X -56.8(11) . . . 8_565 ? 
Cl1 Au1 As1 C8X 56.8(11) . . . . ? 
Cl1 Au1 As1 C1 180.000(2) . . . . ? 
Cl1 Au1 As1 C8 -62.9(11) . . . 8_565 ? 
Cl1 Au1 As1 C8 62.9(11) . . . . ? 
C8X As1 C1 C6 -7.3(10) 8_565 . . . ? 
C8X As1 C1 C6 -109.4(9) . . . . ? 
C8 As1 C1 C6 0.1(10) 8_565 . . . ? 
C8 As1 C1 C6 -116.8(9) . . . . ? 
Au1 As1 C1 C6 121.7(7) . . . . ? 
C8X As1 C1 C6 109.4(9) 8_565 . . 8_565 ? 
C8X As1 C1 C6 7.3(10) . . . 8_565 ? 
C8 As1 C1 C6 116.8(9) 8_565 . . 8_565 ? 
C8 As1 C1 C6 -0.1(10) . . . 8_565 ? 
Au1 As1 C1 C6 -121.7(7) . . . 8_565 ? 
C8X As1 C1 C2 170.6(9) 8_565 . . . ? 
C8X As1 C1 C2 68.5(9) . . . . ? 
C8 As1 C1 C2 178.0(9) 8_565 . . . ? 
C8 As1 C1 C2 61.1(9) . . . . ? 
Au1 As1 C1 C2 -60.4(7) . . . . ? 
C8X As1 C1 C2 -68.5(9) 8_565 . . 8_565 ? 
C8X As1 C1 C2 -170.6(9) . . . 8_565 ? 
C8 As1 C1 C2 -61.1(9) 8_565 . . 8_565 ? 
C8 As1 C1 C2 -178.0(9) . . . 8_565 ? 
Au1 As1 C1 C2 60.4(7) . . . 8_565 ? 
C6 C1 C2 C6 65.0(12) . . . 8_565 ? 
C2 C1 C2 C6 120.4(10) 8_565 . . 8_565 ? 
As1 C1 C2 C6 -112.9(8) . . . 8_565 ? 
C6 C1 C2 C3 -1.7(15) . . . . ? 
C6 C1 C2 C3 -66.7(11) 8_565 . . . ? 
C2 C1 C2 C3 53.7(15) 8_565 . . . ? 
As1 C1 C2 C3 -179.6(8) . . . . ? 
C6 C1 C2 C5 26.9(11) . . . 8_565 ? 
C6 C1 C2 C5 -38.1(8) 8_565 . . 8_565 ? 
C2 C1 C2 C5 82.3(9) 8_565 . . 8_565 ? 
As1 C1 C2 C5 -151.0(6) . . . 8_565 ? 
C6 C2 C3 C5 -4.4(12) 8_565 . . 8_565 ? 
C1 C2 C3 C5 50.3(14) . . . 8_565 ? 
C6 C2 C3 C4 -57.2(13) 8_565 . . . ? 
C1 C2 C3 C4 -2.5(16) . . . . ? 
C5 C2 C3 C4 -52.8(11) 8_565 . . . ? 
C1 C2 C3 C6 54.7(9) . . . 8_565 ? 
C5 C2 C3 C6 4.4(12) 8_565 . . 8_565 ? 
C5 C3 C4 C5 -69.5(13) 8_565 . . . ? 
C2 C3 C4 C5 6.6(17) . . . . ? 
C6 C3 C4 C5 -29.3(12) 8_565 . . . ? 
C2 C3 C4 C5 76.1(13) . . . 8_565 ? 
C6 C3 C4 C5 40.2(9) 8_565 . . 8_565 ? 
C5 C3 C4 C3 -121.1(10) 8_565 . . 8_565 ? 
C2 C3 C4 C3 -45.0(16) . . . 8_565 ? 
C6 C3 C4 C3 -80.9(10) 8_565 . . 8_565 ? 
C5 C4 C5 C3 -125.7(9) 8_565 . . 8_565 ? 
C3 C4 C5 C3 -77.8(13) . . . 8_565 ? 
C5 C4 C5 C6 -54.1(16) 8_565 . . . ? 
C3 C4 C5 C6 -6.2(17) . . . . ? 
C3 C4 C5 C6 71.6(12) 8_565 . . . ? 
C5 C4 C5 C7 126.8(10) 8_565 . . . ? 
C3 C4 C5 C7 174.8(11) . . . . ? 
C3 C4 C5 C7 -107.4(14) 8_565 . . . ? 
C3 C4 C5 C5 48.0(8) . . . 8_565 ? 
C3 C4 C5 C5 125.7(9) 8_565 . . 8_565 ? 
C5 C4 C5 C2 -88.2(10) 8_565 . . 8_565 ? 
C3 C4 C5 C2 -40.3(12) . . . 8_565 ? 
C3 C4 C5 C2 37.5(8) 8_565 . . 8_565 ? 
C6 C1 C6 C2 130.2(8) 8_565 . . 8_565 ? 
C2 C1 C6 C2 83.4(12) . . . 8_565 ? 
As1 C1 C6 C2 -98.9(9) . . . 8_565 ? 
C6 C1 C6 C5 49.1(14) 8_565 . . . ? 
C2 C1 C6 C5 2.3(15) . . . . ? 
C2 C1 C6 C5 -81.0(12) 8_565 . . . ? 
As1 C1 C6 C5 -179.9(8) . . . . ? 
C6 C1 C6 C3 89.3(9) 8_565 . . 8_565 ? 
C2 C1 C6 C3 42.5(12) . . . 8_565 ? 
C2 C1 C6 C3 -40.9(8) 8_565 . . 8_565 ? 
As1 C1 C6 C3 -139.7(7) . . . 8_565 ? 
C2 C1 C6 C6 -46.8(7) . . . 8_565 ? 
C2 C1 C6 C6 -130.2(8) 8_565 . . 8_565 ? 
As1 C1 C6 C6 131.0(10) . . . 8_565 ? 
C3 C5 C6 C2 4.3(12) 8_565 . . 8_565 ? 
C4 C5 C6 C2 -61.6(14) . . . 8_565 ? 
C7 C5 C6 C2 117.4(13) . . . 8_565 ? 
C5 C5 C6 C2 -95.2(8) 8_565 . . 8_565 ? 
C3 C5 C6 C1 67.8(13) 8_565 . . . ? 
C4 C5 C6 C1 1.9(17) . . . . ? 
C7 C5 C6 C1 -179.1(11) . . . . ? 
C5 C5 C6 C1 -31.7(9) 8_565 . . . ? 
C2 C5 C6 C1 63.5(10) 8_565 . . . ? 
C4 C5 C6 C3 -65.9(12) . . . 8_565 ? 
C7 C5 C6 C3 113.1(15) . . . 8_565 ? 
C5 C5 C6 C3 -99.5(9) 8_565 . . 8_565 ? 
C2 C5 C6 C3 -4.3(12) 8_565 . . 8_565 ? 
C3 C5 C6 C6 99.5(9) 8_565 . . 8_565 ? 
C4 C5 C6 C6 33.6(10) . . . 8_565 ? 
C7 C5 C6 C6 -147.4(11) . . . 8_565 ? 
C5 C5 C6 C6 0.0 8_565 . . 8_565 ? 
C2 C5 C6 C6 95.2(8) 8_565 . . 8_565 ? 
C8X As1 C8 C9 -33(2) 8_565 . . . ? 
C8X As1 C8 C9 -27(15) . . . . ? 
C1 As1 C8 C9 76(3) . . . . ? 
C8 As1 C8 C9 -33(4) 8_565 . . . ? 
Au1 As1 C8 C9 -159(2) . . . . ? 
C8X As1 C8 C13 150(3) 8_565 . . . ? 
C8X As1 C8 C13 156(19) . . . . ? 
C1 As1 C8 C13 -101(3) . . . . ? 
C8 As1 C8 C13 149.5(12) 8_565 . . . ? 
Au1 As1 C8 C13 24(3) . . . . ? 
C13 C8 C9 C10 -4(4) . . . . ? 
As1 C8 C9 C10 178.4(17) . . . . ? 
C8 C9 C10 C11 3(3) . . . . ? 
C9 C10 C11 C12 0(3) . . . . ? 
C10 C11 C12 C13 -1(2) . . . . ? 
C10 C11 C12 C14 -178.0(16) . . . . ? 
C9 C8 C13 C12 4(4) . . . . ? 
As1 C8 C13 C12 -179.2(15) . . . . ? 
C11 C12 C13 C8 -1(2) . . . . ? 
C14 C12 C13 C8 176(2) . . . . ? 
C8X As1 C8X C9X -71(3) 8_565 . . . ? 
C1 As1 C8X C9X 36(2) . . . . ? 
C8 As1 C8X C9X -72.1(17) 8_565 . . . ? 
C8 As1 C8X C9X 114(19) . . . . ? 
Au1 As1 C8X C9X 165.0(17) . . . . ? 
C8X As1 C8X C13X 105.1(14) 8_565 . . . ? 
C1 As1 C8X C13X -147.8(17) . . . . ? 
C8 As1 C8X C13X 104(2) 8_565 . . . ? 
C8 As1 C8X C13X -70(16) . . . . ? 
Au1 As1 C8X C13X -19(2) . . . . ? 
C13X C8X C9X C10X 3(4) . . . . ? 
As1 C8X C9X C10X 179.7(14) . . . . ? 
C8X C9X C10X C11X -1(3) . . . . ? 
C9X C10X C11X C12X 0(3) . . . . ? 
C10X C11X C12X C13X -1(2) . . . . ? 
C10X C11X C12X C14X 179.3(17) . . . . ? 
C9X C8X C13X C12X -5(3) . . . . ? 
As1 C8X C13X C12X 178.5(12) . . . . ? 
C11X C12X C13X C8X 4(2) . . . . ? 
C14X C12X C13X C8X -176.6(17) . . . . ? 
 
_diffrn_measured_fraction_theta_max    0.994 
_diffrn_reflns_theta_full              30.00 
_diffrn_measured_fraction_theta_full   0.994 
_refine_diff_density_max    2.185 
_refine_diff_density_min   -2.360 
_refine_diff_density_rms    0.181 
