# Supplementary material for: Synthesis, Spectral Characterization and Crystals Structure of some Arsane Derivatives of Gold (I) Complexes: A Comparative Density Functional Theory Study
Source: PLoS One. 2015 Mar 23;10(3):e0119620. doi: 10.1371/journal.pone.0119620 (PMC4370652; doi:10.1371/journal.pone.0119620)
Supplement: S3 Data — (CIF) [file pone.0119620.s003.cif]

_publ_section_title
;
Synthesis, spectral characterization and crystals structure
of some arsane derivatives of Gold (I) complexes:
A comparative density functional theory (DFT) study
;

_publ_section_abstract
;
A series of complexes of the type LAuCl where L = tris(p-tolylarsane),
tris(m-tolylarsane), bis(diphenylarsano)ethane,
and tris(naphthyl)arsane have been synthesized.
All of the new complexes, 1-4, have been fully characterized
by means of 1H NMR and 13C NMR spectroscopy and single
crystal X-ray crystallography. The structures of complexes
1-4 have been determined from X-ray diffraction data.
The linear molecules have an average bond distance between
gold-arsenic and gold-chlorine of 2.3390� and 2.2846�, respectively.
Aurophilic interaction was prominent in complex 1 and 3,
whereas complex 2 and 4 do not show any such interaction.
The intermolecular gold interaction bond length was affected
by the electronegativity of the molecule. The calculated
geometric parameters obtained by density functional theory
(DFT) using Becke�s three parameters hybrid exchange function
in combination with the correlation function of Lee, Yang and
Parr (B3LYP) are in good agreement with the experimental results.
; 

data_publication_text
_publ_requested_journal          PLOSONE
_publ_contact_author_name        'Omar bin Shawkataly'
_publ_contact_author_address     
;Chemical Sciences Programme
School of Distance Education
Universiti Sains Malaysia
11800 USM, Penang
Malaysia
;
_publ_contact_author_email       omarsa@usm.my
_publ_contact_author_phone       (6)04-6533936
_publ_contact_author_fax         (6)04-6576000
loop_
_publ_author_name
_publ_author_address
'Shawkataly, Omar bin'
;Chemical Sciences Programme
School of Distance Education
Universiti Sains Malaysia
11800 USM, Penang
Malaysia
;
'Tariq, Abu'
;Chemical Sciences Programme
School of Distance Education
Universiti Sains Malaysia
11800 USM, Penang
Malaysia
;
'Khan, Imthyaz Ahmed'
;Department of Chemistry
Gokhale Centenary College
Ankola 581314, 
NK, Karnataka
India
;
'Goh, Chin-Ping'
;Chemical Sciences Programme
School of Distance Education
Universiti Sains Malaysia
11800 USM, Penang
Malaysia
;
'Rosli, Mohd Mustaqim'
;X-ray Crystallography Unit
School of Physics
Universiti Sains Malaysia
11800 USM, Penang
Malaysia
;
'Fun, Hoong-Kun'
;X-ray Crystallography Unit
School of Physics
Universiti Sains Malaysia
11800 USM, Penang
Malaysia
;

# start Validation Reply Form
_vrf_PUBL024_GLOBAL
;
PROBLEM: The number of authors is greater than 5.
RESPONSE: The design of experiment and synthesis and spectral
characterization work was conducted by the visiting
scholar Tariq with Khan assistance. The crystal structures solving and
refinement were carried out by both Goh and Rosli. Final
verification and justification of work were confirmed 
by both Shawkataly and Fun.  
;

# end Validation Reply Form 
data_at17a_0m
 
_audit_creation_method            SHELXL-97
_chemical_name_systematic
;
2.2.4 bis(diphenylarsane)ethane bis[chloridogold(I)]
;
_chemical_name_common             ?
_chemical_melting_point           ?
_chemical_formula_moiety          ?
_chemical_formula_sum
 'C26 H24 As2 Au2 Cl2'
_chemical_formula_weight          951.13
 
loop_
 _atom_type_symbol
 _atom_type_description
 _atom_type_scat_dispersion_real
 _atom_type_scat_dispersion_imag
 _atom_type_scat_source
 'C'  'C'   0.0033   0.0016
 'International Tables Vol C Tables 4.2.6.8 and 6.1.1.4'
 'H'  'H'   0.0000   0.0000
 'International Tables Vol C Tables 4.2.6.8 and 6.1.1.4'
 'Cl'  'Cl'   0.1484   0.1585
 'International Tables Vol C Tables 4.2.6.8 and 6.1.1.4'
 'As'  'As'   0.0499   2.0058
 'International Tables Vol C Tables 4.2.6.8 and 6.1.1.4'
 'Au'  'Au'  -2.0133   8.8022
 'International Tables Vol C Tables 4.2.6.8 and 6.1.1.4'
 
_symmetry_cell_setting            'Monoclinic'
_symmetry_space_group_name_H-M    'C2/C   '
 
loop_
 _symmetry_equiv_pos_as_xyz
 'x, y, z'
 '-x, y, -z+1/2'
 'x+1/2, y+1/2, z'
 '-x+1/2, y+1/2, -z+1/2'
 '-x, -y, -z'
 'x, -y, z-1/2'
 '-x+1/2, -y+1/2, -z'
 'x+1/2, -y+1/2, z-1/2'
 
_cell_length_a                    17.4293(4)
_cell_length_b                    14.8826(4)
_cell_length_c                    11.5267(3)
_cell_angle_alpha                 90.00
_cell_angle_beta                  116.607(2)
_cell_angle_gamma                 90.00
_cell_volume                      2673.31(12)
_cell_formula_units_Z             4
_cell_measurement_temperature     100.0(1)
_cell_measurement_reflns_used    9912
_cell_measurement_theta_min        2.27
_cell_measurement_theta_max       29.75
_exptl_crystal_description        'needle'
_exptl_crystal_colour             'colourless'
_exptl_crystal_size_max           0.59
_exptl_crystal_size_mid           0.09
_exptl_crystal_size_min           0.08
_exptl_crystal_density_meas       ?
_exptl_crystal_density_diffrn     2.363
_exptl_crystal_density_method     'not measured'
_exptl_crystal_F_000              1752
_exptl_absorpt_coefficient_mu     13.633
_exptl_absorpt_correction_type    multi-scan
_exptl_absorpt_correction_T_min   0.0454
_exptl_absorpt_correction_T_max   0.3939
_exptl_absorpt_process_details    '(<i>SADABS</i>; Bruker, 2009)' 

_exptl_special_details 
; 
The crystal was placed in the cold stream of an Oxford Cryosystems 
Cobra open-flow nitrogen cryostat (Cosier & Glazer, 1986) operating 
at 100.0 (1) K. 
_exptl_special_details
;

_diffrn_ambient_temperature       100 
_diffrn_radiation_wavelength      0.71073 
_diffrn_radiation_type            MoK\a 
_diffrn_radiation_source          'fine-focus sealed tube' 
_diffrn_radiation_monochromator   graphite 
_diffrn_measurement_device_type   
;
Bruker SMART APEXII CCD area-detector diffractometer 
;
_diffrn_measurement_method        '\f and \w scans'  
_diffrn_detector_area_resol_mean  ? 
_diffrn_standards_number          0 
_diffrn_standards_interval_count  . 
_diffrn_standards_interval_time   . 
_diffrn_standards_decay_%         ?
_diffrn_reflns_number             27755
_diffrn_reflns_av_R_equivalents   0.0407
_diffrn_reflns_av_sigmaI/netI     0.0233
_diffrn_reflns_limit_h_min        -24
_diffrn_reflns_limit_h_max        24
_diffrn_reflns_limit_k_min        -20
_diffrn_reflns_limit_k_max        20
_diffrn_reflns_limit_l_min        -16
_diffrn_reflns_limit_l_max        16
_diffrn_reflns_theta_min          1.89
_diffrn_reflns_theta_max          30.19
_reflns_number_total              3949
_reflns_number_gt                 3137
_reflns_threshold_expression      >2\s(I)

_computing_data_collection        'APEX2 (Bruker, 2009)'  
_computing_cell_refinement        'SAINT (Bruker, 2009)' 
_computing_data_reduction         'SAINT'
_computing_structure_solution     'SHELXTL (Sheldrick, 2008)' 
_computing_structure_refinement   'SHELXTL'
_computing_molecular_graphics     'SHELXTL'
_computing_publication_material
;
SHELXTL and PLATON (Spek, 2009)
;
_iucr_refine_instructions_details
;
TITL a in C2/c (100K)
CELL  0.71073   17.4293   14.8826   11.5267    90.000   116.607    90.000
ZERR  4           0.0004    0.0004    0.0003     0.000     0.002     0.000
LATT   7
SYMM             - X ,              Y ,    0.50000 - Z
SFAC C H CL AS AU
UNIT  104 96 8 8 8
SIZE 0.084 0.087 0.594
L.S. 10
BOND $H
FMAP 2 1 60
PLAN 20
ACTA
CONF
WGHT      0.0367      3.6267 
FVAR       0.10808
AU1   5    0.400000    0.159321    0.204468    11.00000    0.06971    0.04841 =
         0.04879    0.00377    0.03383    0.00371
AS1   4    0.376845    0.079653    0.361224    11.00000    0.05500    0.04863 =
         0.04490    0.00860    0.02353    0.00518
CL1   3    0.403781    0.241052    0.038850    11.00000    0.11501    0.06225 =
         0.06508    0.01388    0.05889    0.01280
C1    1    0.397696    0.244351    0.497443    11.00000    0.14003    0.06892 =
         0.09717   -0.01562    0.08215   -0.01970
AFIX  43
H1A   2    0.414157    0.266568    0.436537    11.00000   -1.20000
AFIX   0
C2    1    0.395726    0.300360    0.592051    11.00000    0.19043    0.08284 =
         0.13690   -0.03560    0.11014   -0.02822
AFIX  43
H2A   2    0.412584    0.360020    0.595948    11.00000   -1.20000
AFIX   0
C3    1    0.369263    0.268964    0.679910    11.00000    0.12161    0.11371 =
         0.07323   -0.01695    0.05357    0.02004
AFIX  43
H3A   2    0.367162    0.307157    0.742283    11.00000   -1.20000
AFIX   0
C4    1    0.346512    0.182852    0.674935    11.00000    0.14635    0.10760 =
         0.07284    0.00275    0.07525    0.00320
AFIX  43
H4A   2    0.328779    0.160931    0.734577    11.00000   -1.20000
AFIX   0
C5    1    0.349047    0.126774    0.583187    11.00000    0.15217    0.07509 =
         0.07730    0.00658    0.07599   -0.00419
AFIX  43
H5A   2    0.332619    0.067072    0.580698    11.00000   -1.20000
AFIX   0
C6    1    0.375436    0.157029    0.494557    11.00000    0.05822    0.06069 =
         0.04328    0.00886    0.02301    0.01082
C7    1    0.245003   -0.045297    0.351602    11.00000    0.07572    0.07355 =
         0.06476    0.01415    0.02896   -0.00682
AFIX  43
H7A   2    0.286801   -0.066889    0.430298    11.00000   -1.20000
AFIX   0
C8    1    0.163609   -0.080228    0.300237    11.00000    0.08696    0.07809 =
         0.08967    0.00110    0.04270   -0.02158
AFIX  43
H8A   2    0.150081   -0.124825    0.344550    11.00000   -1.20000
AFIX   0
C9    1    0.103245   -0.049769    0.185349    11.00000    0.07184    0.09960 =
         0.09937   -0.00502    0.03082   -0.01802
AFIX  43
H9A   2    0.048086   -0.073528    0.150753    11.00000   -1.20000
AFIX   0
C10   1    0.122480    0.016079    0.118886    11.00000    0.06955    0.11256 =
         0.09016    0.00945    0.00728   -0.00913
AFIX  43
H10A  2    0.080436    0.036441    0.039546    11.00000   -1.20000
AFIX   0
C11   1    0.204239    0.052120    0.169758    11.00000    0.06712    0.06986 =
         0.06006    0.00940    0.01721    0.00237
AFIX  43
H11A  2    0.217469    0.096393    0.124661    11.00000   -1.20000
AFIX   0
C12   1    0.265384    0.022159    0.286761    11.00000    0.05909    0.05044 =
         0.05266   -0.00074    0.02547    0.00321
C13   1    0.456024   -0.017002    0.456767    11.00000    0.05885    0.04866 =
         0.06542    0.01318    0.01915    0.00748
AFIX  23
H13A  2    0.433713   -0.048601    0.508795    11.00000   -1.20000
H13B  2    0.459440   -0.059513    0.395461    11.00000   -1.20000
 
HKLF 4 1 -1 0 -1 -1 0 1 0 1 0
 
REM  a in C2/c (100K)
REM R1 =  0.0280 for   3137 Fo > 4sig(Fo)  and  0.0398 for all   3949 data
REM    145 parameters refined using      0 restraints
 
END  
     
WGHT      0.0367      3.6267 
REM Highest difference peak  1.561,  deepest hole -0.645,  1-sigma level  0.124
Q1    1   0.3592  0.1812  0.1958  11.00000  0.05    1.56
Q2    1   0.4003  0.1030  0.2024  11.00000  0.05    1.53
Q3    1   0.4333  0.1971  0.2238  11.00000  0.05    1.47
Q4    1   0.3966  0.2161  0.2055  11.00000  0.05    1.36
Q5    1   0.4187 -0.0788  0.5443  11.00000  0.05    0.68
Q6    1   0.3879  0.1379  0.3739  11.00000  0.05    0.67
Q7    1   0.4145  0.0417  0.3783  11.00000  0.05    0.61
Q8    1   0.1998  0.1591  0.1146  11.00000  0.05    0.58
Q9    1   0.3799  0.2407  0.3666  11.00000  0.05    0.58
Q10   1   0.3294  0.0774  0.3360  11.00000  0.05    0.50
Q11   1   0.3223  0.0445  0.3358  11.00000  0.05    0.49
Q12   1   0.4101  0.2832  0.0889  11.00000  0.05    0.41
Q13   1   0.1778  0.0816  0.2713  11.00000  0.05    0.38
Q14   1   0.3573  0.2465  0.0094  11.00000  0.05    0.38
Q15   1   0.3826  0.0927  0.3090  11.00000  0.05    0.32
Q16   1   0.2611 -0.0036  0.3213  11.00000  0.05    0.30
Q17   1   0.1388  0.1033  0.1739  11.00000  0.05    0.30
Q18   1   0.3601  0.2176  0.4651  11.00000  0.05    0.29
Q19   1   0.0818  0.0241  0.2555  11.00000  0.05    0.29
Q20   1   0.4142  0.0832  0.3033  11.00000  0.05    0.28
;
_refine_special_details
;
 Refinement of F^2^ against ALL reflections.  The weighted R-factor wR and
 goodness of fit S are based on F^2^, conventional R-factors R are based
 on F, with F set to zero for negative F^2^. The threshold expression of
 F^2^ > 2\s(F^2^) is used only for calculating R-factors(gt) etc. and is
 not relevant to the choice of reflections for refinement.  R-factors based
 on F^2^ are statistically about twice as large as those based on F, and R-
 factors based on ALL data will be even larger.
;
 
_refine_ls_structure_factor_coef  Fsqd
_refine_ls_matrix_type            full
_refine_ls_weighting_scheme       calc
_refine_ls_weighting_details
 'calc w=1/[\s^2^(Fo^2^)+(0.0367P)^2^+3.6267P] where P=(Fo^2^+2Fc^2^)/3'
_atom_sites_solution_primary      direct
_atom_sites_solution_secondary    difmap
_atom_sites_solution_hydrogens    geom
_refine_ls_hydrogen_treatment     mixed
_refine_ls_extinction_method      none
_refine_ls_extinction_coef        ?
_refine_ls_number_reflns          3949
_refine_ls_number_parameters      145
_refine_ls_number_restraints      0
_refine_ls_R_factor_all           0.0398
_refine_ls_R_factor_gt            0.0280
_refine_ls_wR_factor_ref          0.0728
_refine_ls_wR_factor_gt           0.0675
_refine_ls_goodness_of_fit_ref    1.034
_refine_ls_restrained_S_all       1.034
_refine_ls_shift/su_max           0.000
_refine_ls_shift/su_mean          0.000
 
loop_
 _atom_site_label
 _atom_site_type_symbol
 _atom_site_fract_x
 _atom_site_fract_y
 _atom_site_fract_z
 _atom_site_U_iso_or_equiv
 _atom_site_adp_type
 _atom_site_occupancy
 _atom_site_symmetry_multiplicity
 _atom_site_calc_flag
 _atom_site_refinement_flags
 _atom_site_disorder_assembly
 _atom_site_disorder_group
Au1 Au 0.400000(11) 0.159321(11) 0.204468(15) 0.05291(7) Uani 1 1 d . . .
As1 As 0.37685(3) 0.07965(3) 0.36122(4) 0.04908(10) Uani 1 1 d . . .
Cl1 Cl 0.40378(10) 0.24105(8) 0.03885(12) 0.0739(3) Uani 1 1 d . . .
C1 C 0.3977(5) 0.2444(4) 0.4974(7) 0.0912(19) Uani 1 1 d . . .
H1A H 0.4142 0.2666 0.4365 0.109 Uiso 1 1 calc R . .
C2 C 0.3957(7) 0.3004(5) 0.5921(9) 0.123(3) Uani 1 1 d . . .
H2A H 0.4126 0.3600 0.5959 0.148 Uiso 1 1 calc R . .
C3 C 0.3693(5) 0.2690(6) 0.6799(7) 0.099(2) Uani 1 1 d . . .
H3A H 0.3672 0.3072 0.7423 0.119 Uiso 1 1 calc R . .
C4 C 0.3465(5) 0.1829(6) 0.6749(6) 0.099(2) Uani 1 1 d . . .
H4A H 0.3288 0.1609 0.7346 0.119 Uiso 1 1 calc R . .
C5 C 0.3490(5) 0.1268(5) 0.5832(6) 0.0923(19) Uani 1 1 d . . .
H5A H 0.3326 0.0671 0.5807 0.111 Uiso 1 1 calc R . .
C6 C 0.3754(3) 0.1570(3) 0.4946(4) 0.0540(10) Uani 1 1 d . . .
C7 C 0.2450(4) -0.0453(4) 0.3516(5) 0.0723(13) Uani 1 1 d . . .
H7A H 0.2868 -0.0669 0.4303 0.087 Uiso 1 1 calc R . .
C8 C 0.1636(4) -0.0802(4) 0.3002(7) 0.0837(16) Uani 1 1 d . . .
H8A H 0.1501 -0.1248 0.3445 0.100 Uiso 1 1 calc R . .
C9 C 0.1032(4) -0.0498(5) 0.1854(7) 0.0931(19) Uani 1 1 d . . .
H9A H 0.0481 -0.0735 0.1508 0.112 Uiso 1 1 calc R . .
C10 C 0.1225(4) 0.0161(5) 0.1189(7) 0.101(2) Uani 1 1 d . . .
H10A H 0.0804 0.0364 0.0395 0.122 Uiso 1 1 calc R . .
C11 C 0.2042(3) 0.0521(4) 0.1698(5) 0.0699(13) Uani 1 1 d . . .
H11A H 0.2175 0.0964 0.1247 0.084 Uiso 1 1 calc R . .
C12 C 0.2654(3) 0.0222(3) 0.2868(4) 0.0539(9) Uani 1 1 d . . .
C13 C 0.4560(3) -0.0170(3) 0.4568(5) 0.0609(11) Uani 1 1 d . . .
H13A H 0.4337 -0.0486 0.5088 0.073 Uiso 1 1 calc R . .
H13B H 0.4594 -0.0595 0.3955 0.073 Uiso 1 1 calc R . .
 
loop_
 _atom_site_aniso_label
 _atom_site_aniso_U_11
 _atom_site_aniso_U_22
 _atom_site_aniso_U_33
 _atom_site_aniso_U_23
 _atom_site_aniso_U_13
 _atom_site_aniso_U_12
Au1 0.06971(12) 0.04841(10) 0.04879(10) 0.00377(6) 0.03383(9) 0.00371(7)
As1 0.0550(2) 0.0486(2) 0.0449(2) 0.00860(17) 0.02353(18) 0.00518(16)
Cl1 0.1150(10) 0.0623(7) 0.0651(7) 0.0139(5) 0.0589(7) 0.0128(6)
C1 0.140(6) 0.069(3) 0.097(4) -0.016(3) 0.082(4) -0.020(3)
C2 0.190(9) 0.083(5) 0.137(7) -0.036(5) 0.110(7) -0.028(5)
C3 0.122(5) 0.114(6) 0.073(4) -0.017(4) 0.054(4) 0.020(5)
C4 0.146(7) 0.108(5) 0.073(4) 0.003(4) 0.075(4) 0.003(5)
C5 0.152(6) 0.075(3) 0.077(4) 0.007(3) 0.076(4) -0.004(4)
C6 0.058(2) 0.061(2) 0.043(2) 0.0089(18) 0.0230(18) 0.0108(18)
C7 0.076(3) 0.074(3) 0.065(3) 0.014(3) 0.029(3) -0.007(2)
C8 0.087(4) 0.078(4) 0.090(4) 0.001(3) 0.043(3) -0.022(3)
C9 0.072(4) 0.100(5) 0.099(5) -0.005(4) 0.031(4) -0.018(3)
C10 0.070(3) 0.113(5) 0.090(5) 0.009(4) 0.007(3) -0.009(3)
C11 0.067(3) 0.070(3) 0.060(3) 0.009(2) 0.017(2) 0.002(2)
C12 0.059(2) 0.050(2) 0.053(2) -0.0007(18) 0.025(2) 0.0032(18)
C13 0.059(2) 0.049(2) 0.065(3) 0.013(2) 0.019(2) 0.0075(18)
 
_geom_special_details
;
 All s.u.'s (except the s.u. in the dihedral angle between two l.s. planes)
 are estimated using the full covariance matrix.  The cell s.u.'s are taken
 into account individually in the estimation of s.u.'s in distances, angles
 and torsion angles; correlations between s.u.'s in cell parameters are only
 used when they are defined by crystal symmetry.  An approximate (isotropic)
 treatment of cell s.u.'s is used for estimating s.u.'s involving l.s. planes.
;
 
loop_
 _geom_bond_atom_site_label_1
 _geom_bond_atom_site_label_2
 _geom_bond_distance
 _geom_bond_site_symmetry_2
 _geom_bond_publ_flag
Au1 Cl1 2.2893(11) . ?
Au1 As1 2.3424(4) . ?
Au1 Au1 3.1584(3) 2_655 ?
As1 C6 1.929(4) . ?
As1 C12 1.936(4) . ?
As1 C13 1.956(4) . ?
C1 C6 1.352(7) . ?
C1 C2 1.385(9) . ?
C1 H1A 0.9300 . ?
C2 C3 1.369(10) . ?
C2 H2A 0.9300 . ?
C3 C4 1.335(10) . ?
C3 H3A 0.9300 . ?
C4 C5 1.363(9) . ?
C4 H4A 0.9300 . ?
C5 C6 1.371(7) . ?
C5 H5A 0.9300 . ?
C7 C8 1.371(8) . ?
C7 C12 1.389(7) . ?
C7 H7A 0.9300 . ?
C8 C9 1.348(9) . ?
C8 H8A 0.9300 . ?
C9 C10 1.375(9) . ?
C9 H9A 0.9300 . ?
C10 C11 1.383(8) . ?
C10 H10A 0.9300 . ?
C11 C12 1.366(6) . ?
C11 H11A 0.9300 . ?
C13 C13 1.494(9) 5_656 ?
C13 H13A 0.9700 . ?
C13 H13B 0.9700 . ?
 
loop_
 _geom_angle_atom_site_label_1
 _geom_angle_atom_site_label_2
 _geom_angle_atom_site_label_3
 _geom_angle
 _geom_angle_site_symmetry_1
 _geom_angle_site_symmetry_3
 _geom_angle_publ_flag
Cl1 Au1 As1 172.50(4) . . ?
Cl1 Au1 Au1 80.65(4) . 2_655 ?
As1 Au1 Au1 106.825(13) . 2_655 ?
C6 As1 C12 104.40(19) . . ?
C6 As1 C13 104.4(2) . . ?
C12 As1 C13 103.85(18) . . ?
C6 As1 Au1 112.36(13) . . ?
C12 As1 Au1 111.53(13) . . ?
C13 As1 Au1 119.00(16) . . ?
C6 C1 C2 119.3(6) . . ?
C6 C1 H1A 120.3 . . ?
C2 C1 H1A 120.3 . . ?
C3 C2 C1 120.8(7) . . ?
C3 C2 H2A 119.6 . . ?
C1 C2 H2A 119.6 . . ?
C4 C3 C2 119.2(6) . . ?
C4 C3 H3A 120.4 . . ?
C2 C3 H3A 120.4 . . ?
C3 C4 C5 120.6(6) . . ?
C3 C4 H4A 119.7 . . ?
C5 C4 H4A 119.7 . . ?
C4 C5 C6 121.0(6) . . ?
C4 C5 H5A 119.5 . . ?
C6 C5 H5A 119.5 . . ?
C1 C6 C5 119.1(5) . . ?
C1 C6 As1 119.2(4) . . ?
C5 C6 As1 121.7(4) . . ?
C8 C7 C12 120.4(5) . . ?
C8 C7 H7A 119.8 . . ?
C12 C7 H7A 119.8 . . ?
C9 C8 C7 119.9(6) . . ?
C9 C8 H8A 120.1 . . ?
C7 C8 H8A 120.1 . . ?
C8 C9 C10 120.6(6) . . ?
C8 C9 H9A 119.7 . . ?
C10 C9 H9A 119.7 . . ?
C9 C10 C11 120.1(6) . . ?
C9 C10 H10A 119.9 . . ?
C11 C10 H10A 119.9 . . ?
C12 C11 C10 119.5(5) . . ?
C12 C11 H11A 120.3 . . ?
C10 C11 H11A 120.3 . . ?
C11 C12 C7 119.5(5) . . ?
C11 C12 As1 118.5(4) . . ?
C7 C12 As1 121.9(4) . . ?
C13 C13 As1 112.4(4) 5_656 . ?
C13 C13 H13A 109.1 5_656 . ?
As1 C13 H13A 109.1 . . ?
C13 C13 H13B 109.1 5_656 . ?
As1 C13 H13B 109.1 . . ?
H13A C13 H13B 107.9 . . ?
 
loop_
 _geom_torsion_atom_site_label_1
 _geom_torsion_atom_site_label_2
 _geom_torsion_atom_site_label_3
 _geom_torsion_atom_site_label_4
 _geom_torsion
 _geom_torsion_site_symmetry_1
 _geom_torsion_site_symmetry_2
 _geom_torsion_site_symmetry_3
 _geom_torsion_site_symmetry_4
 _geom_torsion_publ_flag
Cl1 Au1 As1 C6 -83.0(3) . . . . ?
Au1 Au1 As1 C6 92.01(14) 2_655 . . . ?
Cl1 Au1 As1 C12 33.8(3) . . . . ?
Au1 Au1 As1 C12 -151.16(13) 2_655 . . . ?
Cl1 Au1 As1 C13 154.7(3) . . . . ?
Au1 Au1 As1 C13 -30.30(16) 2_655 . . . ?
C6 C1 C2 C3 -1.9(14) . . . . ?
C1 C2 C3 C4 1.1(15) . . . . ?
C2 C3 C4 C5 -0.4(13) . . . . ?
C3 C4 C5 C6 0.4(12) . . . . ?
C2 C1 C6 C5 1.9(11) . . . . ?
C2 C1 C6 As1 179.2(7) . . . . ?
C4 C5 C6 C1 -1.2(10) . . . . ?
C4 C5 C6 As1 -178.4(6) . . . . ?
C12 As1 C6 C1 -129.2(5) . . . . ?
C13 As1 C6 C1 122.1(5) . . . . ?
Au1 As1 C6 C1 -8.1(5) . . . . ?
C12 As1 C6 C5 48.1(5) . . . . ?
C13 As1 C6 C5 -60.6(5) . . . . ?
Au1 As1 C6 C5 169.1(4) . . . . ?
C12 C7 C8 C9 0.8(10) . . . . ?
C7 C8 C9 C10 0.1(11) . . . . ?
C8 C9 C10 C11 -0.3(12) . . . . ?
C9 C10 C11 C12 -0.4(10) . . . . ?
C10 C11 C12 C7 1.3(8) . . . . ?
C10 C11 C12 As1 -175.7(5) . . . . ?
C8 C7 C12 C11 -1.5(8) . . . . ?
C8 C7 C12 As1 175.4(5) . . . . ?
C6 As1 C12 C11 102.9(4) . . . . ?
C13 As1 C12 C11 -148.0(4) . . . . ?
Au1 As1 C12 C11 -18.7(4) . . . . ?
C6 As1 C12 C7 -74.0(4) . . . . ?
C13 As1 C12 C7 35.0(4) . . . . ?
Au1 As1 C12 C7 164.4(4) . . . . ?
C6 As1 C13 C13 -59.6(6) . . . 5_656 ?
C12 As1 C13 C13 -168.7(5) . . . 5_656 ?
Au1 As1 C13 C13 66.6(6) . . . 5_656 ?
 
_diffrn_measured_fraction_theta_max    0.994
_diffrn_reflns_theta_full              30.19
_diffrn_measured_fraction_theta_full   0.994
_refine_diff_density_max    1.561
_refine_diff_density_min   -0.645
_refine_diff_density_rms    0.124


#end of cif.
