# Supplementary material for: Synthesis, Spectral Characterization and Crystals Structure of some Arsane Derivatives of Gold (I) Complexes: A Comparative Density Functional Theory Study
Source: PLoS One. 2015 Mar 23;10(3):e0119620. doi: 10.1371/journal.pone.0119620 (PMC4370652; doi:10.1371/journal.pone.0119620)
Supplement: S4 Data — (CIF) [file pone.0119620.s004.cif]

_publ_section_title
;
Synthesis, spectral characterization and crystals structure
of some arsane derivatives of Gold (I) complexes:
A comparative density functional theory (DFT) study
;

_publ_section_abstract
;
A series of complexes of the type LAuCl where L = tris(p-tolylarsane),
tris(m-tolylarsane), bis(diphenylarsano)ethane,
and tris(naphthyl)arsane have been synthesized.
All of the new complexes, 1-4, have been fully characterized
by means of 1H NMR and 13C NMR spectroscopy and single
crystal X-ray crystallography. The structures of complexes
1-4 have been determined from X-ray diffraction data.
The linear molecules have an average bond distance between
gold-arsenic and gold-chlorine of 2.3390� and 2.2846�, respectively.
Aurophilic interaction was prominent in complex 1 and 3,
whereas complex 2 and 4 do not show any such interaction.
The intermolecular gold interaction bond length was affected
by the electronegativity of the molecule. The calculated
geometric parameters obtained by density functional theory
(DFT) using Becke�s three parameters hybrid exchange function
in combination with the correlation function of Lee, Yang and
Parr (B3LYP) are in good agreement with the experimental results.
; 

data_publication_text
_publ_requested_journal          PLOSONE
_publ_contact_author_name        'Omar bin Shawkataly'
_publ_contact_author_address     
;Chemical Sciences Programme
School of Distance Education
Universiti Sains Malaysia
11800 USM, Penang
Malaysia
;
_publ_contact_author_email       omarsa@usm.my
_publ_contact_author_phone       (6)04-6533936
_publ_contact_author_fax         (6)04-6576000
loop_
_publ_author_name
_publ_author_address
'Shawkataly, Omar bin'
;Chemical Sciences Programme
School of Distance Education
Universiti Sains Malaysia
11800 USM, Penang
Malaysia
;
'Tariq, Abu'
;Chemical Sciences Programme
School of Distance Education
Universiti Sains Malaysia
11800 USM, Penang
Malaysia
;
'Khan, Imthyaz Ahmed'
;Department of Chemistry
Gokhale Centenary College
Ankola 581314, 
NK, Karnataka
India
;
'Goh, Chin-Ping'
;Chemical Sciences Programme
School of Distance Education
Universiti Sains Malaysia
11800 USM, Penang
Malaysia
;
'Rosli, Mohd Mustaqim'
;X-ray Crystallography Unit
School of Physics
Universiti Sains Malaysia
11800 USM, Penang
Malaysia
;
'Fun, Hoong-Kun'
;X-ray Crystallography Unit
School of Physics
Universiti Sains Malaysia
11800 USM, Penang
Malaysia
;

# start Validation Reply Form
_vrf_PUBL024_GLOBAL
;
PROBLEM: The number of authors is greater than 5.
RESPONSE: The design of experiment and synthesis and spectral
characterization work was conducted by the visiting
scholar Tariq with Khan assistance. The crystal structures solving and
refinement were carried out by both Goh and Rosli. Final
verification and justification of work were confirmed 
by both Shawkataly and Fun.  
;

# end Validation Reply Form 
 
data_mo_at27_0m 
 
_audit_creation_method            SHELXL-97 
_chemical_name_systematic 
; 
2.2.5 Chlorido(tris-naphthylarsane)gold(I)
; 
_chemical_name_common             ? 
_chemical_melting_point           ? 
_chemical_formula_moiety          ? 
_chemical_formula_sum 
 'C20.67 H15.33 As0.67 Au0.67 Cl2' 
_chemical_formula_weight          515.82 
 
loop_ 
 _atom_type_symbol 
 _atom_type_description 
 _atom_type_scat_dispersion_real 
 _atom_type_scat_dispersion_imag 
 _atom_type_scat_source 
 'C'  'C'   0.0033   0.0016 
 'International Tables Vol C Tables 4.2.6.8 and 6.1.1.4' 
 'H'  'H'   0.0000   0.0000 
 'International Tables Vol C Tables 4.2.6.8 and 6.1.1.4' 
 'Cl'  'Cl'   0.1484   0.1585 
 'International Tables Vol C Tables 4.2.6.8 and 6.1.1.4' 
 'As'  'As'   0.0499   2.0058 
 'International Tables Vol C Tables 4.2.6.8 and 6.1.1.4' 
 'Au'  'Au'  -2.0133   8.8022 
 'International Tables Vol C Tables 4.2.6.8 and 6.1.1.4' 
 
_symmetry_cell_setting            Monoclinic
_symmetry_space_group_name_H-M    P2(1)/c 
 
loop_ 
 _symmetry_equiv_pos_as_xyz 
 'x, y, z' 
 '-x, y+1/2, -z+1/2' 
 '-x, -y, -z' 
 'x, -y-1/2, z-1/2' 
 
_cell_length_a                    9.4715(3) 
_cell_length_b                    18.0504(5) 
_cell_length_c                    16.0002(5) 
_cell_angle_alpha                 90.00 
_cell_angle_beta                  96.4610(10) 
_cell_angle_gamma                 90.00 
_cell_volume                      2718.09(14) 
_cell_formula_units_Z             6 
_cell_measurement_temperature     100.0(1)
_cell_measurement_reflns_used    9970
_cell_measurement_theta_min        3.29
_cell_measurement_theta_max       37.26
_exptl_crystal_description       'needle'
_exptl_crystal_colour            'colourless'
_exptl_crystal_size_max           0.49 
_exptl_crystal_size_mid           0.17 
_exptl_crystal_size_min           0.10 
_exptl_crystal_density_meas       ? 
_exptl_crystal_density_diffrn     1.891 
_exptl_crystal_density_method     'not measured' 
_exptl_crystal_F_000              1488 
_exptl_absorpt_coefficient_mu     6.935 
_exptl_absorpt_correction_type    multi-scan 
_exptl_absorpt_correction_T_min   0.1326 
_exptl_absorpt_correction_T_max   0.5587 
_exptl_absorpt_process_details    ? 
 
_exptl_special_details 
; 
The crystal was placed in the cold stream of an Oxford Cryosystems 
Cobra open-flow nitrogen cryostat (Cosier & Glazer, 1986) operating 
at 100.0 (1) K.
; 
_diffrn_ambient_temperature       100 
_diffrn_radiation_wavelength      0.71073 
_diffrn_radiation_type            MoK\a 
_diffrn_radiation_source          'fine-focus sealed tube' 
_diffrn_radiation_monochromator   graphite 
_diffrn_measurement_device_type   'Bruker APEX Duo CCD area detector'
_diffrn_measurement_method        '\f and \w scans'  
_diffrn_detector_area_resol_mean  ? 
_diffrn_standards_number          0 
_diffrn_standards_interval_count  . 
_diffrn_standards_interval_time   . 
_diffrn_standards_decay_%         ? 
  
_diffrn_reflns_number             52853 
_diffrn_reflns_av_R_equivalents   0.0397 
_diffrn_reflns_av_sigmaI/netI     0.0380 
_diffrn_reflns_limit_h_min        -16 
_diffrn_reflns_limit_h_max        14 
_diffrn_reflns_limit_k_min        -30 
_diffrn_reflns_limit_k_max        30 
_diffrn_reflns_limit_l_min        -27 
_diffrn_reflns_limit_l_max        26 
_diffrn_reflns_theta_min          1.71 
_diffrn_reflns_theta_max          37.40 
_reflns_number_total              14091 
_reflns_number_gt                 11628 
_reflns_threshold_expression      >2sigma(I) 
 
_computing_data_collection        'APEX2 (Bruker, 2009)' 
_computing_cell_refinement        'SAINT (Bruker, 2009)' 
_computing_data_reduction          SAINT
_computing_structure_solution     'SHELXTL (Sheldrick, 2008)' 
_computing_structure_refinement    SHELXTL 
_computing_molecular_graphics      SHELXTL 
_computing_publication_material
;
SHELXTL and PLATON (Spek, 2009)
;
_iucr_refine_instructions_details
;
TITL at27m  in P2(1)/c (100K)
CELL 0.71073   9.4715  18.0504  16.0002  90.000  96.461  90.000
ZERR    6.00   0.0003   0.0005   0.0005   0.000   0.001   0.000
LATT  1
SYMM -X, 0.5+Y, 0.5-Z
SFAC C H CL AS AU
UNIT 124 92 12 4 4
SIZE 0.095 0.167 0.489
L.S. 10
BOND $H
FMAP 2 1 60
PLAN 20
ACTA
CONF
WGHT    0.031200    0.546200
FVAR       0.27861
AU1   5    0.377673    0.441652    0.827068    11.00000    0.01744    0.02004 =
         0.01694    0.00341    0.00389    0.00311
AS1   4    0.429967    0.475261    0.692677    11.00000    0.01613    0.01518 =
         0.01605    0.00084    0.00331    0.00116
CL1   3    0.326508    0.404629    0.955913    11.00000    0.02783    0.04756 =
         0.02294    0.01474    0.00820    0.00880
C1    1    0.736027    0.452474    0.733268    11.00000    0.01795    0.01630 =
         0.02076    0.00263    0.00502    0.00068
C2    1    0.731004    0.495748    0.807392    11.00000    0.02030    0.02110 =
         0.02364   -0.00127    0.00342   -0.00012
AFIX  43
H2A   2    0.647747    0.520519    0.815962    11.00000   -1.20000
AFIX   0
C3    1    0.847855    0.501278    0.866356    11.00000    0.02425    0.02331 =
         0.02567   -0.00114    0.00022   -0.00279
AFIX  43
H3A   2    0.841796    0.528367    0.915266    11.00000   -1.20000
AFIX   0
C4    1    0.976626    0.466375    0.853510    11.00000    0.02057    0.02766 =
         0.03117    0.00386   -0.00217   -0.00309
AFIX  43
H4A   2    1.055021    0.470669    0.893783    11.00000   -1.20000
AFIX   0
C5    1    0.986732    0.426074    0.781781    11.00000    0.01759    0.02336 =
         0.03515    0.00738    0.00364    0.00106
AFIX  43
H5A   2    1.072618    0.403987    0.773169    11.00000   -1.20000
AFIX   0
C6    1    0.866949    0.417788    0.720472    11.00000    0.01815    0.01894 =
         0.02582    0.00562    0.00674    0.00099
C7    1    0.875146    0.373698    0.647946    11.00000    0.02336    0.02089 =
         0.02952    0.00438    0.01181    0.00518
AFIX  43
H7A   2    0.961044    0.351540    0.639499    11.00000   -1.20000
AFIX   0
C8    1    0.759619    0.363109    0.590298    11.00000    0.02806    0.02266 =
         0.02222   -0.00035    0.01054    0.00307
AFIX  43
H8A   2    0.767117    0.334262    0.542840    11.00000   -1.20000
AFIX   0
C9    1    0.627823    0.396269    0.602957    11.00000    0.02286    0.02102 =
         0.01968    0.00141    0.00588    0.00289
AFIX  43
H9A   2    0.548721    0.388333    0.564022    11.00000   -1.20000
AFIX   0
C10   1    0.615822    0.440054    0.672249    11.00000    0.01754    0.01605 =
         0.02077    0.00181    0.00489    0.00308
C11   1    0.262941    0.355761    0.605384    11.00000    0.02022    0.01598 =
         0.02043   -0.00135    0.00551    0.00020
C12   1    0.315521    0.305961    0.670354    11.00000    0.02931    0.01818 =
         0.02457    0.00167    0.00319    0.00300
AFIX  43
H12A  2    0.381828    0.322339    0.713706    11.00000   -1.20000
AFIX   0
C13   1    0.269211    0.233899    0.669614    11.00000    0.04206    0.01859 =
         0.03009    0.00260    0.00889    0.00000
AFIX  43
H13A  2    0.302347    0.202412    0.713496    11.00000   -1.20000
AFIX   0
C14   1    0.172739    0.207028    0.603737    11.00000    0.05054    0.01962 =
         0.03298   -0.00372    0.00974   -0.00797
AFIX  43
H14A  2    0.141893    0.158130    0.604196    11.00000   -1.20000
AFIX   0
C15   1    0.124000    0.252973    0.538671    11.00000    0.03940    0.02303 =
         0.02796   -0.00615    0.00866   -0.00859
AFIX  43
H15A  2    0.062591    0.234445    0.494123    11.00000   -1.20000
AFIX   0
C16   1    0.165615    0.327941    0.538289    11.00000    0.02513    0.02220 =
         0.02009   -0.00383    0.00699   -0.00304
C17   1    0.109060    0.376612    0.472762    11.00000    0.02510    0.02797 =
         0.01852   -0.00305    0.00285   -0.00490
AFIX  43
H17A  2    0.045739    0.358291    0.428996    11.00000   -1.20000
AFIX   0
C18   1    0.146211    0.449468    0.473194    11.00000    0.02490    0.02711 =
         0.01707    0.00122    0.00145    0.00105
AFIX  43
H18A  2    0.107796    0.480701    0.430307    11.00000   -1.20000
AFIX   0
C19   1    0.243721    0.477493    0.539323    11.00000    0.02279    0.01951 =
         0.01864    0.00057    0.00277   -0.00012
AFIX  43
H19A  2    0.269180    0.527257    0.539442    11.00000   -1.20000
AFIX   0
C20   1    0.300969    0.432267    0.603061    11.00000    0.01861    0.01715 =
         0.01720    0.00015    0.00346   -0.00042
C21   1    0.308112    0.624491    0.683307    11.00000    0.02132    0.01661 =
         0.01473   -0.00109    0.00295    0.00078
C22   1    0.186743    0.596039    0.717731    11.00000    0.02125    0.02000 =
         0.01885    0.00162    0.00394    0.00178
AFIX  43
H22A  2    0.180965    0.545625    0.728843    11.00000   -1.20000
AFIX   0
C23   1    0.078132    0.642191    0.734708    11.00000    0.02228    0.02648 =
         0.02299   -0.00012    0.00426    0.00497
AFIX  43
H23A  2    0.000638    0.622872    0.758281    11.00000   -1.20000
AFIX   0
C24   1    0.083091    0.718470    0.716741    11.00000    0.02848    0.02295 =
         0.02522   -0.00386    0.00332    0.00874
AFIX  43
H24A  2    0.009217    0.749242    0.728706    11.00000   -1.20000
AFIX   0
C25   1    0.196767    0.747531    0.681589    11.00000    0.03348    0.01784 =
         0.02330   -0.00184    0.00229    0.00509
AFIX  43
H25A  2    0.198479    0.797832    0.669161    11.00000   -1.20000
AFIX   0
C26   1    0.311672    0.701748    0.663990    11.00000    0.02832    0.01667 =
         0.01701   -0.00048    0.00222    0.00258
C27   1    0.430091    0.731201    0.628317    11.00000    0.03297    0.01814 =
         0.02247    0.00080    0.00314   -0.00255
AFIX  43
H27A  2    0.432198    0.781437    0.615609    11.00000   -1.20000
AFIX   0
C28   1    0.541505    0.686969    0.612225    11.00000    0.02789    0.02182 =
         0.02416    0.00156    0.00705   -0.00552
AFIX  43
H28A  2    0.617772    0.707183    0.588220    11.00000   -1.20000
AFIX   0
C29   1    0.540654    0.610472    0.632116    11.00000    0.02292    0.02053 =
         0.02122   -0.00045    0.00598   -0.00094
AFIX  43
H29A  2    0.617018    0.580718    0.621900    11.00000   -1.20000
AFIX   0
C30   1    0.426963    0.580108    0.666543    11.00000    0.02002    0.01607 =
         0.01735    0.00035    0.00472    0.00090
CL2   3    0.414736    0.688074    0.892831    11.00000    0.04768    0.04568 =
         0.03668    0.01005   -0.00350   -0.01044
CL3   3    0.174565    0.641301    0.978498    11.00000    0.04307    0.06973 =
         0.05926   -0.01439    0.02047    0.00492
C31   1    0.328603    0.613612    0.935988    11.00000    0.02949    0.02749 =
         0.03574    0.00067    0.00121    0.00503
AFIX  23
H31A  2    0.303779    0.576872    0.892572    11.00000   -1.20000
H31B  2    0.393278    0.590624    0.979737    11.00000   -1.20000
 
HKLF 4
 
REM  at27m  in P2(1)/c (100K)
REM R1 =  0.0287 for  11628 Fo > 4sig(Fo)  and  0.0403 for all  14091 data
REM    325 parameters refined using      0 restraints
 
END  
     
WGHT      0.0312      0.5462 
REM Highest difference peak  3.054,  deepest hole -1.136,  1-sigma level  0.134
Q1    1   0.3493  0.4413  0.7821  11.00000  0.05    3.05
Q2    1   0.4032  0.4396  0.8646  11.00000  0.05    2.77
Q3    1   0.4577  0.4757  0.7375  11.00000  0.05    1.35
Q4    1   0.4348  0.4402  0.8210  11.00000  0.05    1.29
Q5    1   0.4030  0.4655  0.6572  11.00000  0.05    1.19
Q6    1   0.3463  0.7000  0.8974  11.00000  0.05    0.92
Q7    1   0.3088  0.4371  0.8215  11.00000  0.05    0.92
Q8    1   0.2226  0.6444  1.0133  11.00000  0.05    0.81
Q9    1   0.3784  0.4609  0.7416  11.00000  0.05    0.64
Q10   1   0.2743  0.4599  0.5735  11.00000  0.05    0.63
Q11   1   0.8177  0.5003  0.8200  11.00000  0.05    0.61
Q12   1   0.4198  0.6601  0.8780  11.00000  0.05    0.61
Q13   1   0.3618  0.4151  1.0015  11.00000  0.05    0.60
Q14   1   0.2658  0.4446  0.5622  11.00000  0.05    0.60
Q15   1   0.2027  0.3382  0.5816  11.00000  0.05    0.60
Q16   1   0.1391  0.3503  0.5012  11.00000  0.05    0.57
Q17   1   0.6048  0.4151  0.6397  11.00000  0.05    0.57
Q18   1   0.1565  0.2198  0.5607  11.00000  0.05    0.56
Q19   1   0.3147  0.4426  0.7408  11.00000  0.05    0.55
Q20   1   0.5034  0.4411  0.7982  11.00000  0.05    0.53
; 
_refine_special_details 
; 
 Refinement of F^2^ against ALL reflections.  The weighted R-factor wR and 
 goodness of fit S are based on F^2^, conventional R-factors R are based 
 on F, with F set to zero for negative F^2^. The threshold expression of 
 F^2^ > 2sigma(F^2^) is used only for calculating R-factors(gt) etc. and is 
 not relevant to the choice of reflections for refinement.  R-factors based 
 on F^2^ are statistically about twice as large as those based on F, and R- 
 factors based on ALL data will be even larger. 
; 
 
_refine_ls_structure_factor_coef  Fsqd  
_refine_ls_matrix_type            full 
_refine_ls_weighting_scheme       calc  
_refine_ls_weighting_details 
 'calc w=1/[\s^2^(Fo^2^)+(0.0312P)^2^+0.5462P] where P=(Fo^2^+2Fc^2^)/3' 
_atom_sites_solution_primary      direct 
_atom_sites_solution_secondary    difmap 
_atom_sites_solution_hydrogens    geom 
_refine_ls_hydrogen_treatment     mixed 
_refine_ls_extinction_method      none 
_refine_ls_extinction_coef        ? 
_refine_ls_number_reflns          14091 
_refine_ls_number_parameters      325 
_refine_ls_number_restraints      0 
_refine_ls_R_factor_all           0.0403 
_refine_ls_R_factor_gt            0.0287 
_refine_ls_wR_factor_ref          0.0665 
_refine_ls_wR_factor_gt           0.0627 
_refine_ls_goodness_of_fit_ref    1.018 
_refine_ls_restrained_S_all       1.018 
_refine_ls_shift/su_max           0.004 
_refine_ls_shift/su_mean          0.000 
 
loop_ 
 _atom_site_label 
 _atom_site_type_symbol 
 _atom_site_fract_x 
 _atom_site_fract_y 
 _atom_site_fract_z 
 _atom_site_U_iso_or_equiv 
 _atom_site_adp_type 
 _atom_site_occupancy 
 _atom_site_symmetry_multiplicity 
 _atom_site_calc_flag 
 _atom_site_refinement_flags 
 _atom_site_disorder_assembly 
 _atom_site_disorder_group 
Au1 Au 0.377673(7) 0.441652(4) 0.827068(4) 0.01799(2) Uani 1 1 d . . . 
As1 As 0.429967(19) 0.475261(11) 0.692677(11) 0.01567(4) Uani 1 1 d . . . 
Cl1 Cl 0.32651(6) 0.40463(4) 0.95591(3) 0.03237(12) Uani 1 1 d . . . 
C1 C 0.7360(2) 0.45247(11) 0.73327(12) 0.0181(3) Uani 1 1 d . . . 
C2 C 0.7310(2) 0.49575(12) 0.80739(12) 0.0216(3) Uani 1 1 d . . . 
H2A H 0.6477 0.5205 0.8160 0.026 Uiso 1 1 calc R . . 
C3 C 0.8479(2) 0.50128(13) 0.86636(13) 0.0246(4) Uani 1 1 d . . . 
H3A H 0.8418 0.5284 0.9153 0.030 Uiso 1 1 calc R . . 
C4 C 0.9766(2) 0.46637(14) 0.85351(14) 0.0269(4) Uani 1 1 d . . . 
H4A H 1.0550 0.4707 0.8938 0.032 Uiso 1 1 calc R . . 
C5 C 0.9867(2) 0.42607(13) 0.78178(15) 0.0253(4) Uani 1 1 d . . . 
H5A H 1.0726 0.4040 0.7732 0.030 Uiso 1 1 calc R . . 
C6 C 0.8669(2) 0.41779(12) 0.72047(13) 0.0206(3) Uani 1 1 d . . . 
C7 C 0.8751(2) 0.37370(12) 0.64795(13) 0.0239(4) Uani 1 1 d . . . 
H7A H 0.9610 0.3515 0.6395 0.029 Uiso 1 1 calc R . . 
C8 C 0.7596(2) 0.36311(12) 0.59030(13) 0.0237(4) Uani 1 1 d . . . 
H8A H 0.7671 0.3343 0.5428 0.028 Uiso 1 1 calc R . . 
C9 C 0.6278(2) 0.39627(12) 0.60296(12) 0.0209(3) Uani 1 1 d . . . 
H9A H 0.5487 0.3883 0.5640 0.025 Uiso 1 1 calc R . . 
C10 C 0.61582(19) 0.44005(11) 0.67225(11) 0.0179(3) Uani 1 1 d . . . 
C11 C 0.2629(2) 0.35576(11) 0.60538(12) 0.0186(3) Uani 1 1 d . . . 
C12 C 0.3155(2) 0.30596(12) 0.67035(13) 0.0240(4) Uani 1 1 d . . . 
H12A H 0.3818 0.3223 0.7137 0.029 Uiso 1 1 calc R . . 
C13 C 0.2692(3) 0.23390(13) 0.66961(15) 0.0299(4) Uani 1 1 d . . . 
H13A H 0.3023 0.2024 0.7135 0.036 Uiso 1 1 calc R . . 
C14 C 0.1727(3) 0.20703(14) 0.60374(16) 0.0340(5) Uani 1 1 d . . . 
H14A H 0.1419 0.1581 0.6042 0.041 Uiso 1 1 calc R . . 
C15 C 0.1240(3) 0.25297(13) 0.53867(14) 0.0298(4) Uani 1 1 d . . . 
H15A H 0.0626 0.2344 0.4941 0.036 Uiso 1 1 calc R . . 
C16 C 0.1656(2) 0.32794(12) 0.53829(12) 0.0221(3) Uani 1 1 d . . . 
C17 C 0.1091(2) 0.37661(13) 0.47276(12) 0.0238(4) Uani 1 1 d . . . 
H17A H 0.0457 0.3583 0.4290 0.029 Uiso 1 1 calc R . . 
C18 C 0.1462(2) 0.44947(12) 0.47319(12) 0.0231(4) Uani 1 1 d . . . 
H18A H 0.1078 0.4807 0.4303 0.028 Uiso 1 1 calc R . . 
C19 C 0.2437(2) 0.47749(12) 0.53932(11) 0.0203(3) Uani 1 1 d . . . 
H19A H 0.2692 0.5273 0.5394 0.024 Uiso 1 1 calc R . . 
C20 C 0.3010(2) 0.43227(11) 0.60306(11) 0.0175(3) Uani 1 1 d . . . 
C21 C 0.3081(2) 0.62449(11) 0.68331(11) 0.0175(3) Uani 1 1 d . . . 
C22 C 0.1867(2) 0.59604(12) 0.71773(11) 0.0199(3) Uani 1 1 d . . . 
H22A H 0.1810 0.5456 0.7288 0.024 Uiso 1 1 calc R . . 
C23 C 0.0781(2) 0.64219(13) 0.73471(12) 0.0238(4) Uani 1 1 d . . . 
H23A H 0.0006 0.6229 0.7583 0.029 Uiso 1 1 calc R . . 
C24 C 0.0831(2) 0.71847(13) 0.71674(13) 0.0255(4) Uani 1 1 d . . . 
H24A H 0.0092 0.7492 0.7287 0.031 Uiso 1 1 calc R . . 
C25 C 0.1968(2) 0.74753(12) 0.68159(13) 0.0249(4) Uani 1 1 d . . . 
H25A H 0.1985 0.7978 0.6692 0.030 Uiso 1 1 calc R . . 
C26 C 0.3117(2) 0.70175(11) 0.66399(11) 0.0207(3) Uani 1 1 d . . . 
C27 C 0.4301(2) 0.73120(12) 0.62832(13) 0.0245(4) Uani 1 1 d . . . 
H27A H 0.4322 0.7814 0.6156 0.029 Uiso 1 1 calc R . . 
C28 C 0.5415(2) 0.68697(12) 0.61223(13) 0.0243(4) Uani 1 1 d . . . 
H28A H 0.6178 0.7072 0.5882 0.029 Uiso 1 1 calc R . . 
C29 C 0.5407(2) 0.61047(12) 0.63212(12) 0.0213(3) Uani 1 1 d . . . 
H29A H 0.6170 0.5807 0.6219 0.026 Uiso 1 1 calc R . . 
C30 C 0.4270(2) 0.58011(11) 0.66654(11) 0.0176(3) Uani 1 1 d . . . 
Cl2 Cl 0.41474(8) 0.68807(5) 0.89283(4) 0.04398(16) Uani 1 1 d . . . 
Cl3 Cl 0.17457(9) 0.64130(6) 0.97850(6) 0.0562(2) Uani 1 1 d . . . 
C31 C 0.3286(3) 0.61361(15) 0.93599(16) 0.0311(4) Uani 1 1 d . . . 
H31A H 0.3038 0.5769 0.8926 0.037 Uiso 1 1 calc R . . 
H31B H 0.3933 0.5906 0.9797 0.037 Uiso 1 1 calc R . . 
 
loop_ 
 _atom_site_aniso_label 
 _atom_site_aniso_U_11 
 _atom_site_aniso_U_22 
 _atom_site_aniso_U_33 
 _atom_site_aniso_U_23 
 _atom_site_aniso_U_13 
 _atom_site_aniso_U_12 
Au1 0.01744(3) 0.02004(4) 0.01694(3) 0.00341(2) 0.00389(2) 0.00311(2) 
As1 0.01613(7) 0.01518(8) 0.01605(7) 0.00084(6) 0.00331(5) 0.00116(6) 
Cl1 0.0278(2) 0.0476(3) 0.0229(2) 0.0147(2) 0.00820(17) 0.0088(2) 
C1 0.0180(7) 0.0163(8) 0.0208(8) 0.0026(6) 0.0050(6) 0.0007(6) 
C2 0.0203(8) 0.0211(9) 0.0236(8) -0.0013(7) 0.0034(6) -0.0001(7) 
C3 0.0243(9) 0.0233(10) 0.0257(9) -0.0011(7) 0.0002(7) -0.0028(7) 
C4 0.0206(8) 0.0277(11) 0.0312(10) 0.0039(8) -0.0022(7) -0.0031(8) 
C5 0.0176(8) 0.0234(10) 0.0351(10) 0.0074(8) 0.0036(7) 0.0011(7) 
C6 0.0181(7) 0.0189(8) 0.0258(8) 0.0056(7) 0.0067(6) 0.0010(6) 
C7 0.0234(8) 0.0209(9) 0.0295(9) 0.0044(7) 0.0118(7) 0.0052(7) 
C8 0.0281(9) 0.0227(9) 0.0222(8) -0.0004(7) 0.0105(7) 0.0031(8) 
C9 0.0229(8) 0.0210(9) 0.0197(8) 0.0014(6) 0.0059(6) 0.0029(7) 
C10 0.0175(7) 0.0160(8) 0.0208(8) 0.0018(6) 0.0049(6) 0.0031(6) 
C11 0.0202(7) 0.0160(8) 0.0204(7) -0.0014(6) 0.0055(6) 0.0002(6) 
C12 0.0293(9) 0.0182(9) 0.0246(9) 0.0017(7) 0.0032(7) 0.0030(7) 
C13 0.0421(12) 0.0186(9) 0.0301(10) 0.0026(8) 0.0089(9) 0.0000(9) 
C14 0.0505(15) 0.0196(10) 0.0330(11) -0.0037(8) 0.0097(10) -0.0080(10) 
C15 0.0394(12) 0.0230(10) 0.0280(10) -0.0061(8) 0.0087(8) -0.0086(9) 
C16 0.0251(8) 0.0222(9) 0.0201(8) -0.0038(7) 0.0070(6) -0.0030(7) 
C17 0.0251(9) 0.0280(10) 0.0185(8) -0.0031(7) 0.0028(6) -0.0049(8) 
C18 0.0249(9) 0.0271(10) 0.0171(8) 0.0012(6) 0.0015(6) 0.0011(7) 
C19 0.0228(8) 0.0195(9) 0.0186(7) 0.0006(6) 0.0028(6) -0.0001(7) 
C20 0.0186(7) 0.0171(8) 0.0172(7) 0.0002(6) 0.0035(5) -0.0004(6) 
C21 0.0213(7) 0.0166(8) 0.0147(7) -0.0011(5) 0.0030(5) 0.0008(6) 
C22 0.0213(8) 0.0200(9) 0.0188(7) 0.0016(6) 0.0039(6) 0.0018(7) 
C23 0.0223(8) 0.0265(10) 0.0230(8) -0.0001(7) 0.0043(6) 0.0050(7) 
C24 0.0285(9) 0.0230(10) 0.0252(9) -0.0039(7) 0.0033(7) 0.0087(8) 
C25 0.0335(10) 0.0178(9) 0.0233(8) -0.0018(7) 0.0023(7) 0.0051(8) 
C26 0.0283(9) 0.0167(8) 0.0170(7) -0.0005(6) 0.0022(6) 0.0026(7) 
C27 0.0330(10) 0.0181(9) 0.0225(8) 0.0008(7) 0.0031(7) -0.0026(8) 
C28 0.0279(9) 0.0218(9) 0.0242(9) 0.0016(7) 0.0070(7) -0.0055(7) 
C29 0.0229(8) 0.0205(9) 0.0212(8) -0.0005(6) 0.0060(6) -0.0009(7) 
C30 0.0200(7) 0.0161(8) 0.0174(7) 0.0004(6) 0.0047(5) 0.0009(6) 
Cl2 0.0477(4) 0.0457(4) 0.0367(3) 0.0101(3) -0.0035(3) -0.0104(3) 
Cl3 0.0431(4) 0.0697(6) 0.0593(5) -0.0144(4) 0.0205(3) 0.0049(4) 
C31 0.0295(10) 0.0275(11) 0.0357(11) 0.0007(9) 0.0012(8) 0.0050(9) 
 
_geom_special_details 
; 
 All esds (except the esd in the dihedral angle between two l.s. planes) 
 are estimated using the full covariance matrix.  The cell esds are taken 
 into account individually in the estimation of esds in distances, angles 
 and torsion angles; correlations between esds in cell parameters are only 
 used when they are defined by crystal symmetry.  An approximate (isotropic) 
 treatment of cell esds is used for estimating esds involving l.s. planes. 
; 
 
loop_ 
 _geom_bond_atom_site_label_1 
 _geom_bond_atom_site_label_2 
 _geom_bond_distance 
 _geom_bond_site_symmetry_2 
 _geom_bond_publ_flag 
Au1 Cl1 2.2707(5) . ? 
Au1 As1 2.34024(19) . ? 
As1 C10 1.9336(18) . ? 
As1 C30 1.938(2) . ? 
As1 C20 1.9382(19) . ? 
C1 C6 1.424(3) . ? 
C1 C2 1.425(3) . ? 
C1 C10 1.432(3) . ? 
C2 C3 1.375(3) . ? 
C2 H2A 0.9300 . ? 
C3 C4 1.408(3) . ? 
C3 H3A 0.9300 . ? 
C4 C5 1.371(3) . ? 
C4 H4A 0.9300 . ? 
C5 C6 1.422(3) . ? 
C5 H5A 0.9300 . ? 
C6 C7 1.416(3) . ? 
C7 C8 1.363(3) . ? 
C7 H7A 0.9300 . ? 
C8 C9 1.419(3) . ? 
C8 H8A 0.9300 . ? 
C9 C10 1.377(3) . ? 
C9 H9A 0.9300 . ? 
C11 C12 1.421(3) . ? 
C11 C16 1.425(3) . ? 
C11 C20 1.429(3) . ? 
C12 C13 1.372(3) . ? 
C12 H12A 0.9300 . ? 
C13 C14 1.402(4) . ? 
C13 H13A 0.9300 . ? 
C14 C15 1.370(4) . ? 
C14 H14A 0.9300 . ? 
C15 C16 1.410(3) . ? 
C15 H15A 0.9300 . ? 
C16 C17 1.425(3) . ? 
C17 C18 1.361(3) . ? 
C17 H17A 0.9300 . ? 
C18 C19 1.417(3) . ? 
C18 H18A 0.9300 . ? 
C19 C20 1.370(3) . ? 
C19 H19A 0.9300 . ? 
C21 C22 1.425(3) . ? 
C21 C26 1.430(3) . ? 
C21 C30 1.431(3) . ? 
C22 C23 1.374(3) . ? 
C22 H22A 0.9300 . ? 
C23 C24 1.408(3) . ? 
C23 H23A 0.9300 . ? 
C24 C25 1.374(3) . ? 
C24 H24A 0.9300 . ? 
C25 C26 1.420(3) . ? 
C25 H25A 0.9300 . ? 
C26 C27 1.418(3) . ? 
C27 C28 1.371(3) . ? 
C27 H27A 0.9300 . ? 
C28 C29 1.417(3) . ? 
C28 H28A 0.9300 . ? 
C29 C30 1.377(3) . ? 
C29 H29A 0.9300 . ? 
Cl2 C31 1.754(3) . ? 
Cl3 C31 1.751(3) . ? 
C31 H31A 0.9700 . ? 
C31 H31B 0.9700 . ? 
 
loop_ 
 _geom_angle_atom_site_label_1 
 _geom_angle_atom_site_label_2 
 _geom_angle_atom_site_label_3 
 _geom_angle 
 _geom_angle_site_symmetry_1 
 _geom_angle_site_symmetry_3 
 _geom_angle_publ_flag 
Cl1 Au1 As1 177.895(19) . . ? 
C10 As1 C30 106.03(8) . . ? 
C10 As1 C20 104.68(8) . . ? 
C30 As1 C20 103.81(8) . . ? 
C10 As1 Au1 111.16(5) . . ? 
C30 As1 Au1 116.87(5) . . ? 
C20 As1 Au1 113.26(6) . . ? 
C6 C1 C2 118.14(18) . . ? 
C6 C1 C10 118.14(17) . . ? 
C2 C1 C10 123.70(17) . . ? 
C3 C2 C1 120.74(19) . . ? 
C3 C2 H2A 119.6 . . ? 
C1 C2 H2A 119.6 . . ? 
C2 C3 C4 120.7(2) . . ? 
C2 C3 H3A 119.6 . . ? 
C4 C3 H3A 119.6 . . ? 
C5 C4 C3 120.18(19) . . ? 
C5 C4 H4A 119.9 . . ? 
C3 C4 H4A 119.9 . . ? 
C4 C5 C6 120.5(2) . . ? 
C4 C5 H5A 119.7 . . ? 
C6 C5 H5A 119.7 . . ? 
C7 C6 C5 120.75(19) . . ? 
C7 C6 C1 119.58(19) . . ? 
C5 C6 C1 119.64(19) . . ? 
C8 C7 C6 121.29(19) . . ? 
C8 C7 H7A 119.4 . . ? 
C6 C7 H7A 119.4 . . ? 
C7 C8 C9 119.76(19) . . ? 
C7 C8 H8A 120.1 . . ? 
C9 C8 H8A 120.1 . . ? 
C10 C9 C8 120.71(19) . . ? 
C10 C9 H9A 119.6 . . ? 
C8 C9 H9A 119.6 . . ? 
C9 C10 C1 120.51(17) . . ? 
C9 C10 As1 118.95(14) . . ? 
C1 C10 As1 120.17(13) . . ? 
C12 C11 C16 118.15(19) . . ? 
C12 C11 C20 124.18(18) . . ? 
C16 C11 C20 117.68(18) . . ? 
C13 C12 C11 120.5(2) . . ? 
C13 C12 H12A 119.7 . . ? 
C11 C12 H12A 119.7 . . ? 
C12 C13 C14 121.0(2) . . ? 
C12 C13 H13A 119.5 . . ? 
C14 C13 H13A 119.5 . . ? 
C15 C14 C13 119.8(2) . . ? 
C15 C14 H14A 120.1 . . ? 
C13 C14 H14A 120.1 . . ? 
C14 C15 C16 120.9(2) . . ? 
C14 C15 H15A 119.5 . . ? 
C16 C15 H15A 119.5 . . ? 
C15 C16 C17 120.85(19) . . ? 
C15 C16 C11 119.5(2) . . ? 
C17 C16 C11 119.64(19) . . ? 
C18 C17 C16 121.08(18) . . ? 
C18 C17 H17A 119.5 . . ? 
C16 C17 H17A 119.5 . . ? 
C17 C18 C19 119.67(19) . . ? 
C17 C18 H18A 120.2 . . ? 
C19 C18 H18A 120.2 . . ? 
C20 C19 C18 120.88(19) . . ? 
C20 C19 H19A 119.6 . . ? 
C18 C19 H19A 119.6 . . ? 
C19 C20 C11 121.04(17) . . ? 
C19 C20 As1 118.42(14) . . ? 
C11 C20 As1 120.50(14) . . ? 
C22 C21 C26 118.34(18) . . ? 
C22 C21 C30 123.80(18) . . ? 
C26 C21 C30 117.86(17) . . ? 
C23 C22 C21 120.81(19) . . ? 
C23 C22 H22A 119.6 . . ? 
C21 C22 H22A 119.6 . . ? 
C22 C23 C24 120.6(2) . . ? 
C22 C23 H23A 119.7 . . ? 
C24 C23 H23A 119.7 . . ? 
C25 C24 C23 120.17(19) . . ? 
C25 C24 H24A 119.9 . . ? 
C23 C24 H24A 119.9 . . ? 
C24 C25 C26 120.8(2) . . ? 
C24 C25 H25A 119.6 . . ? 
C26 C25 H25A 119.6 . . ? 
C27 C26 C25 121.35(19) . . ? 
C27 C26 C21 119.46(18) . . ? 
C25 C26 C21 119.19(19) . . ? 
C28 C27 C26 121.2(2) . . ? 
C28 C27 H27A 119.4 . . ? 
C26 C27 H27A 119.4 . . ? 
C27 C28 C29 120.1(2) . . ? 
C27 C28 H28A 120.0 . . ? 
C29 C28 H28A 120.0 . . ? 
C30 C29 C28 120.13(19) . . ? 
C30 C29 H29A 119.9 . . ? 
C28 C29 H29A 119.9 . . ? 
C29 C30 C21 121.26(18) . . ? 
C29 C30 As1 118.81(15) . . ? 
C21 C30 As1 119.93(14) . . ? 
Cl3 C31 Cl2 112.28(15) . . ? 
Cl3 C31 H31A 109.1 . . ? 
Cl2 C31 H31A 109.1 . . ? 
Cl3 C31 H31B 109.1 . . ? 
Cl2 C31 H31B 109.1 . . ? 
H31A C31 H31B 107.9 . . ? 
 
loop_ 
 _geom_torsion_atom_site_label_1 
 _geom_torsion_atom_site_label_2 
 _geom_torsion_atom_site_label_3 
 _geom_torsion_atom_site_label_4 
 _geom_torsion 
 _geom_torsion_site_symmetry_1 
 _geom_torsion_site_symmetry_2 
 _geom_torsion_site_symmetry_3 
 _geom_torsion_site_symmetry_4 
 _geom_torsion_publ_flag 
Cl1 Au1 As1 C10 -68.4(4) . . . . ? 
Cl1 Au1 As1 C30 169.7(4) . . . . ? 
Cl1 Au1 As1 C20 49.1(4) . . . . ? 
C6 C1 C2 C3 -2.6(3) . . . . ? 
C10 C1 C2 C3 175.5(2) . . . . ? 
C1 C2 C3 C4 2.2(3) . . . . ? 
C2 C3 C4 C5 -0.2(3) . . . . ? 
C3 C4 C5 C6 -1.3(3) . . . . ? 
C4 C5 C6 C7 -177.4(2) . . . . ? 
C4 C5 C6 C1 0.8(3) . . . . ? 
C2 C1 C6 C7 179.28(19) . . . . ? 
C10 C1 C6 C7 1.1(3) . . . . ? 
C2 C1 C6 C5 1.1(3) . . . . ? 
C10 C1 C6 C5 -177.06(18) . . . . ? 
C5 C6 C7 C8 177.5(2) . . . . ? 
C1 C6 C7 C8 -0.6(3) . . . . ? 
C6 C7 C8 C9 -0.4(3) . . . . ? 
C7 C8 C9 C10 1.0(3) . . . . ? 
C8 C9 C10 C1 -0.5(3) . . . . ? 
C8 C9 C10 As1 -173.54(15) . . . . ? 
C6 C1 C10 C9 -0.6(3) . . . . ? 
C2 C1 C10 C9 -178.60(19) . . . . ? 
C6 C1 C10 As1 172.37(14) . . . . ? 
C2 C1 C10 As1 -5.6(3) . . . . ? 
C30 As1 C10 C9 -107.57(16) . . . . ? 
C20 As1 C10 C9 1.82(17) . . . . ? 
Au1 As1 C10 C9 124.45(14) . . . . ? 
C30 As1 C10 C1 79.37(16) . . . . ? 
C20 As1 C10 C1 -171.24(15) . . . . ? 
Au1 As1 C10 C1 -48.61(16) . . . . ? 
C16 C11 C12 C13 -2.4(3) . . . . ? 
C20 C11 C12 C13 177.4(2) . . . . ? 
C11 C12 C13 C14 2.0(4) . . . . ? 
C12 C13 C14 C15 0.3(4) . . . . ? 
C13 C14 C15 C16 -2.2(4) . . . . ? 
C14 C15 C16 C17 -176.7(2) . . . . ? 
C14 C15 C16 C11 1.8(3) . . . . ? 
C12 C11 C16 C15 0.5(3) . . . . ? 
C20 C11 C16 C15 -179.26(19) . . . . ? 
C12 C11 C16 C17 179.03(19) . . . . ? 
C20 C11 C16 C17 -0.7(3) . . . . ? 
C15 C16 C17 C18 178.4(2) . . . . ? 
C11 C16 C17 C18 -0.1(3) . . . . ? 
C16 C17 C18 C19 0.6(3) . . . . ? 
C17 C18 C19 C20 -0.2(3) . . . . ? 
C18 C19 C20 C11 -0.7(3) . . . . ? 
C18 C19 C20 As1 -178.51(15) . . . . ? 
C12 C11 C20 C19 -178.57(19) . . . . ? 
C16 C11 C20 C19 1.2(3) . . . . ? 
C12 C11 C20 As1 -0.9(3) . . . . ? 
C16 C11 C20 As1 178.89(14) . . . . ? 
C10 As1 C20 C19 -106.46(16) . . . . ? 
C30 As1 C20 C19 4.53(17) . . . . ? 
Au1 As1 C20 C19 132.29(14) . . . . ? 
C10 As1 C20 C11 75.77(16) . . . . ? 
C30 As1 C20 C11 -173.24(15) . . . . ? 
Au1 As1 C20 C11 -45.48(16) . . . . ? 
C26 C21 C22 C23 -2.3(3) . . . . ? 
C30 C21 C22 C23 177.97(18) . . . . ? 
C21 C22 C23 C24 1.4(3) . . . . ? 
C22 C23 C24 C25 0.3(3) . . . . ? 
C23 C24 C25 C26 -1.0(3) . . . . ? 
C24 C25 C26 C27 -179.51(19) . . . . ? 
C24 C25 C26 C21 0.0(3) . . . . ? 
C22 C21 C26 C27 -178.90(17) . . . . ? 
C30 C21 C26 C27 0.9(3) . . . . ? 
C22 C21 C26 C25 1.6(3) . . . . ? 
C30 C21 C26 C25 -178.65(17) . . . . ? 
C25 C26 C27 C28 179.3(2) . . . . ? 
C21 C26 C27 C28 -0.2(3) . . . . ? 
C26 C27 C28 C29 -0.7(3) . . . . ? 
C27 C28 C29 C30 0.9(3) . . . . ? 
C28 C29 C30 C21 -0.2(3) . . . . ? 
C28 C29 C30 As1 179.93(15) . . . . ? 
C22 C21 C30 C29 179.10(18) . . . . ? 
C26 C21 C30 C29 -0.7(3) . . . . ? 
C22 C21 C30 As1 -1.1(2) . . . . ? 
C26 C21 C30 As1 179.17(13) . . . . ? 
C10 As1 C30 C29 6.09(17) . . . . ? 
C20 As1 C30 C29 -103.91(16) . . . . ? 
Au1 As1 C30 C29 130.60(13) . . . . ? 
C10 As1 C30 C21 -173.74(14) . . . . ? 
C20 As1 C30 C21 76.26(15) . . . . ? 
Au1 As1 C30 C21 -49.23(16) . . . . ? 
 
_diffrn_measured_fraction_theta_max    0.990 
_diffrn_reflns_theta_full              37.40 
_diffrn_measured_fraction_theta_full   0.990 
_refine_diff_density_max    3.054 
_refine_diff_density_min   -1.136 
_refine_diff_density_rms    0.134 

loop_
_geom_hbond_atom_site_label_D
_geom_hbond_atom_site_label_H
_geom_hbond_atom_site_label_A
_geom_hbond_distance_DH
_geom_hbond_distance_HA
_geom_hbond_distance_DA
_geom_hbond_angle_DHA
_geom_hbond_site_symmetry_A
_geom_hbond_publ_flag
#
#D   H   A   D - H  H...A   D...A    D - H...A  symm(A)
#
C31     H31B    Cl1         0.9700     2.7400   3.535(3)     140.00   3_667 yes
#==============================================================================
#end of cif.
